# Supplementary material for: Gamified Physical-Digital Smoking Cessation Intervention for Young Adults: Mixed Methods Development and Usability Study
Source: JMIR Hum Factors. 2025 Sep 19;12:e72749. doi: 10.2196/72749 (PMC12495370; doi:10.2196/72749)
Supplement: Multimedia Appendix 1 [file humanfactors_v12i1e72749_app1.zip]

Archive with 18 entries (14 files):
- supplementary material/
- supplementary material/.DS_Store
- supplementary material/.ipynb_checkpoints/
- supplementary material/.ipynb_checkpoints/analysis-checkpoint.ipynb
- supplementary material/.ipynb_checkpoints/smokwit-analysis-checkpoint.ipynb
- supplementary material/.ipynb_checkpoints/smokwit-survey-checkpoint.csv
- supplementary material/.jupyter/
- supplementary material/.jupyter/desktop-workspaces/
- supplementary material/.jupyter/desktop-workspaces/default-37a8.jupyterlab-workspace
- supplementary material/activity.pdf
- supplementary material/combined_plots.pdf
- supplementary material/combined_plots_with_tests.pdf
- supplementary material/README.md
- supplementary material/requirements.txt
- supplementary material/smokwit-analysis.ipynb
- supplementary material/smokwit-online-activity.csv
- supplementary material/smokwit-smoking-activity.csv
- supplementary material/smokwit-survey.csv
