# Supplementary material for: Gamified Physical-Digital Smoking Cessation Intervention for Young Adults: Mixed Methods Development and Usability Study
Source: JMIR Hum Factors. 2025 Sep 19;12:e72749. doi: 10.2196/72749 (PMC12495370; doi:10.2196/72749)
Supplement: Multimedia Appendix 1 [file humanfactors_v12i1e72749_app1.zip › supplementary material/.jupyter/desktop-workspaces/default-37a8.jupyterlab-workspace]

{"data":{"layout-restorer:data":{"main":{"dock":{"type":"tab-area","currentIndex":0,"widgets":["notebook:smokwit-analysis.ipynb"]},"current":"notebook:smokwit-analysis.ipynb"},"down":{"size":0,"widgets":[]},"left":{"collapsed":true,"visible":false,"widgets":["filebrowser","running-sessions","@jupyterlab/toc:plugin","extensionmanager.main-view"]},"right":{"collapsed":true,"visible":false,"widgets":["jp-property-inspector","debugger-sidebar"]},"relativeSizes":[0,1,0],"top":{"simpleVisibility":true}},"notebook:smokwit-analysis.ipynb":{"data":{"path":"smokwit-analysis.ipynb","factory":"Notebook"}}},"metadata":{"id":"default"}}
