# Supplementary material for: Gamified Physical-Digital Smoking Cessation Intervention for Young Adults: Mixed Methods Development and Usability Study
Source: JMIR Hum Factors. 2025 Sep 19;12:e72749. doi: 10.2196/72749 (PMC12495370; doi:10.2196/72749)
Supplement: Multimedia Appendix 1 [file humanfactors_v12i1e72749_app1.zip › supplementary material/README.md]

# Steps to run the Jupyter Notebook in Jupyter Lab

## 1. Setup the environment
1. [Install the latest version of Python](https://www.python.org/downloads/) (as of the time of writing, the latest version is **3.13**).
    - To check the installed version : `python --version`
2. Install either Jupyter Lab or Jupyter Notebook. Instructions below are for Jupyter Lab, but the same steps can be followed for Jupyter Notebook.
    - `pip install jupyterlab`
3. In the project directory, create a virtual environment.
    - `python -m venv .venv`
4. Activate the virtual environment.
    - Windows : `.venv\Scripts\activate`
    - Unix/macOS : `source .venv/bin/activate`
5. **With the virtual environment activated** :
    - Install the required packages.
        - `pip install -r requirements.txt`
    - Create a kernel for Jupyter to use.
        - `python -m ipykernel install --user --name=.venv`

## 2. Run the Jupyter Notebook
### Run in Jupyter Lab
1. In the project directory, open Jupyter.
    - `jupyter lab`
2. Open the Jupyter Notebook file `smokwit-analysis.ipynb`.
3. Select the kernel created for the virtual environment to ensure the required packages are available.
    - `Kernel` -> `Change Kernel` -> `.venv`
4. Run the cells in the Jupyter Notebook.
