# Supplementary material for: Gamified Physical-Digital Smoking Cessation Intervention for Young Adults: Mixed Methods Development and Usability Study
Source: JMIR Hum Factors. 2025 Sep 19;12:e72749. doi: 10.2196/72749 (PMC12495370; doi:10.2196/72749)
Supplement: Multimedia Appendix 1 [file humanfactors_v12i1e72749_app1.zip › supplementary material/smokwit-analysis.ipynb]

# %% [markdown]
# SMOKWIT DATA ANALYSIS
The code below analyses the data collected in the SMOKWIT study through surveys and stored in the `smokwit-survey.csv` file and the activity data stored in the `smokwit-smoking-activity.csv` file for the number of cigarette butts collected by the ashtrays and the `smokwit-online-activity.csv` file for the app access.

1. **`smokwit-survey.csv`**
   - Contains survey responses from participants in the SMOKWIT study.
   - **Columns**:
     - `ID` (*int*): Unique identifier for each participant.
     - `GENDER` (*int*): Participant's gender (1 = Male, 2 = Female, 3 = Other).
     - `AGE` (*int*): Age of the participant.
     - `TREATMENT` (*int*): Intervention group (1 = Treatment, 0 = Control).
     - `DAILY_SMOKER` (*int*): Smoking habit (0 = Not a daily smoker, 1 = Daily smoker).
     - `AGE_SMOKING_START` (*int*): Age when the participant started smoking.
     - `NB_YEARS_SMOKING` (*int*): Number of years the participant has been smoking (AGE-AGE_SMOKING_START).
     - `NB_QUIT_ATTEMPTS` (*float*): Number of attempts the participant made to quit smoking.
     - `PRE_READINESS_TO_QUIT` (*int*): Readiness to quit smoking level (1-10) during the pre-survey.
     - `POST_READINESS_TO_QUIT` (*float*): Readiness to quit smoking level (1-10) during the post-survey (only for participants who completed the post-survey).
     - `COMPLETE` (*int*): Indicates survey completion (0 = Only pre-survey completed, 1 = Both pre- and post-survey completed).

2. **`smokwit-smoking-activity.csv`**
   - Logs cigarette butt drops into ashtrays with voting slots.
   - **Columns**:
     - `id` (*int*): Unique identifier for each cigarette butt drop.
     - `ashtray_id` (*int*): ID of the ashtray where the butt was dropped.
     - `question_id` (*int*): ID of the question displayed on the ashtray at the time.
     - `is_left_answer` (*int*): Indicates if the butt was dropped in the left (1) or right (0) voting slot.
     - `created_at` (*str*): Timestamp of the drop in ISO 8601 format.

3. **`smokwit-online-activity.csv`**
   - Logs app access data during the study.
   - **Columns**:
     - `Date`(*str*): The date of the app activity, formatted as `YYYY.MM.DD` (e.g., `2023.09.26`).
     - `Number of sessions` (*str*): The number of sessions on that date.


# %% [code]
import pandas as pd

df = pd.read_csv("smokwit-survey.csv")
print("smokwit-survey.csv")
df.info()
print("======")
df = pd.read_csv("smokwit-smoking-activity.csv")
print("smokwit-smoking-activity.csv")
df.info()
print("======")
df = pd.read_csv("smokwit-online-activity.csv")
print("smokwit-online-activity.csv")
df.info()


# %% [markdown]
## 1 ACTIVITY ANALYSIS
The analysis below visualizes the number of cigarette butts collected by the SMOKWIT ashtrays and number of active sessions on the web app during the 13 weeks of the field study.

# %% [code]
import pandas as pd
import matplotlib.pyplot as plt

# Load the cigarette data with correct date parsing
df_cigarette = pd.read_csv("smokwit-smoking-activity.csv")
df_cigarette['created_at'] = pd.to_datetime(df_cigarette['created_at'], dayfirst=True)
df_cigarette['week'] = df_cigarette['created_at'].dt.to_period('W').dt.start_time  # Weekly grouping

# Filter data to start from the week of September 25, 2023
start_date = '2023-09-25'
df_cigarette = df_cigarette[df_cigarette['created_at'] >= start_date]

# Load the sessions data
df_sessions = pd.read_csv("smokwit-online-activity.csv", delimiter=',')
df_sessions['Date'] = pd.to_datetime(df_sessions['Date'], format='%Y.%m.%d')

# Filter sessions data by the same starting date
sessions_filtered = df_sessions[df_sessions['Date'] >= start_date]

# Group sessions data by week and sum the number of sessions for each week
sessions_filtered['week'] = sessions_filtered['Date'].dt.to_period('W').dt.start_time
weekly_sessions = sessions_filtered.groupby('week')['Number of sessions'].sum().reset_index()

# Set font and update matplotlib parameters
plt.rcParams.update({
    'font.size': 18,             # Increase font size
})

# Plot the cigarette data frequency per week as bars
fig, ax1 = plt.subplots(figsize=(12, 4))  # Wider figure
week_counts = df_cigarette['week'].value_counts().sort_index()
week_counts.index = week_counts.index.strftime('%d %b')  # Format for x-axis
bars = ax1.bar(week_counts.index, week_counts.values, color='gray', width=0.4, label="Collected Cigarette Butts")  # Bar plot with label

# Set labels for cigarette frequency
ax1.set_xlabel("Week Starting Date")
ax1.set_ylabel("Frequency")
ax1.tick_params(axis='x', rotation=45)

# Remove any gridlines or background
ax1.grid(False)
ax2 = ax1.twinx()
ax2.grid(False)

# Add "Fall break" annotation above the bar for the week of October 9th to 15th
fall_break_week = '09 Oct'  # Exact label used in the x-axis for the specified week
fall_break_height = week_counts[fall_break_week]  # Get the bar height for positioning the annotation
ax1.text(fall_break_week, fall_break_height + 25, "Fall Break", ha='center', va='bottom', fontsize=16, color='black')

# Plot the weekly number of sessions as a line with points on the secondary y-axis
line, = ax2.plot(weekly_sessions['week'].dt.strftime('%d %b'), weekly_sessions['Number of sessions'], color='black', marker='o', linewidth=2, label="Active Sessions")
ax2.set_ylabel("Number of Sessions", color='black')

# Combine legends from both y-axes and place inside the graph
lines_labels = [bars, line]
labels = [bar.get_label() for bar in lines_labels]
ax1.legend(lines_labels, labels, loc="upper left", bbox_to_anchor=(0.50, 0.95), frameon=False)

# Adjust layout to ensure there is enough space
plt.tight_layout(pad=1)
plt.savefig("activity.pdf", format="pdf")
plt.show()

# %% [markdown]
## 2 SURVEY ANALYIS
### 2.1 Attrition imbalance
This code analyzes whether there are significant differences in demographic and smoking-related variables between participants who completed both the pre- and post-surveys (N=46) those who only completed the pre-survey (N=72).

# %% [code]
import pandas as pd
from scipy.stats import ttest_ind, levene, f_oneway, chi2_contingency, norm
import numpy as np

# Load the CSV file
data = pd.read_csv("smokwit-survey.csv")

# Variables to check
variables = [
    "GENDER", "AGE", "TREATMENT", "DAILY_SMOKER",
    "AGE_SMOKING_START", "NB_YEARS_SMOKING", 
    "NB_QUIT_ATTEMPTS", "PRE_READINESS_TO_QUIT"
]

# Ensure COMPLETE is properly read
data['COMPLETE'] = data['COMPLETE'].astype(int)

# Function for Proportion Z-Test
def proportion_z_test(x1, n1, x2, n2):
    # Calculate pooled proportion
    p_pooled = (x1 + x2) / (n1 + n2)
    # Calculate z-statistic
    z_stat = (x1 / n1 - x2 / n2) / (p_pooled * (1 - p_pooled) * (1 / n1 + 1 / n2))**0.5
    # Calculate two-tailed p-value
    p_value = 2 * (1 - norm.cdf(abs(z_stat)))
    return z_stat, p_value

# Dictionary to store results
results = {}

# Chi-Square Test for GENDER
if "GENDER" in data.columns:
    gender_counts = pd.crosstab(data['GENDER'], data['COMPLETE'])
    chi2, p, dof, expected = chi2_contingency(gender_counts)
    results["GENDER"] = {
        "method": "Chi-Square Test",
        "chi2_stat": chi2,
        "p_value": p,
        "dof": dof,
        "expected": expected.tolist(),
    }

# ANOVA for Continuous Variables
for var in variables:
    if var != "GENDER" and data[var].dtype in [np.float64, np.int64]:
        subset = data[[var, 'COMPLETE', 'GENDER']].dropna()
        if subset['GENDER'].nunique() > 1:  # Ensure at least two groups exist
            groups = [subset[subset['GENDER'] == gender][var] for gender in subset['GENDER'].unique()]
            f_stat, p_value = f_oneway(*groups)
            results[var] = {
                "method": "ANOVA",
                "f_stat": f_stat,
                "p_value": p_value,
            }
            if p_value < 0.1:
                means = {gender: group.mean() for gender, group in zip(subset['GENDER'].unique(), groups)}
                stds = {gender: group.std() for gender, group in zip(subset['GENDER'].unique(), groups)}
                results[var].update({
                    "means": means,
                    "stds": stds,
                })

# Z-Test or T-Test for other variables
for var in variables:
    if var not in ["GENDER", "COMPLETE"] and data[var].nunique() == 2:  # Binary categorical variable
        subset = data[[var, 'COMPLETE']].dropna()
        group_0 = subset[subset['COMPLETE'] == 0][var]
        group_1 = subset[subset['COMPLETE'] == 1][var]
        count_0 = group_0.sum()
        count_1 = group_1.sum()
        n_0 = len(group_0)
        n_1 = len(group_1)
        z_stat, p_value = proportion_z_test(count_0, n_0, count_1, n_1)
        results[var] = {
            "method": "Proportion Z-Test (Categorical)",
            "z_stat": z_stat,
            "p_value": p_value,
        }
    elif var not in ["GENDER", "COMPLETE"]:  # Numerical variable
        subset = data[[var, 'COMPLETE']].dropna()
        group_0 = subset[subset['COMPLETE'] == 0][var]
        group_1 = subset[subset['COMPLETE'] == 1][var]
        stat, p_var = levene(group_0, group_1)
        equal_var = p_var >= 0.05
        t_stat, p_value = ttest_ind(group_0, group_1, equal_var=equal_var)
        results[var] = {
            "method": "T-Test",
            "equal_var": equal_var,
            "t_stat": t_stat,
            "p_value": p_value,
        }

# Display results
for var, result in results.items():
    print(f"Variable: {var}")
    for key, value in result.items():
        print(f"  {key}: {value}")
    print()

# %% [markdown]
### 2.1.1 Overall attrition rate
This code calculates the overall attrition rate and group-specific attrition rates for control and treatment groups based on participant statuses.

# %% [code]
import pandas as pd

def calculate_attrition_rate(data: pd.DataFrame) -> dict:
    """
    Calculate overall and group-specific attrition rates.
    
    Parameters:
    - data (pd.DataFrame): DataFrame containing 'TREATMENT' and 'COMPLETE' columns.

    Returns:
    - dict: A dictionary with attrition rates for the overall study and by group.
    """
    if 'TREATMENT' not in data.columns or 'COMPLETE' not in data.columns:
        raise ValueError("DataFrame must contain 'TREATMENT' and 'COMPLETE' columns.")

    # Overall attrition rate
    total_participants = len(data)
    incomplete_participants = len(data[data['COMPLETE'] == 0])
    overall_attrition_rate = incomplete_participants / total_participants if total_participants else 0

    # Group-specific attrition rates
    group_attrition_rates = {}
    for group_value, group_data in data.groupby('TREATMENT'):
        group_name = 'treatment' if group_value == 1 else 'control'
        total_in_group = len(group_data)
        incomplete_in_group = len(group_data[group_data['COMPLETE'] == 0])
        attrition_rate = incomplete_in_group / total_in_group if total_in_group else 0
        group_attrition_rates[group_name] = attrition_rate

    return {
        'overall_attrition_rate': overall_attrition_rate,
        'group_attrition_rates': group_attrition_rates
    }

# Example usage
if __name__ == "__main__":
    # Load data from CSV
    data = pd.read_csv("smokwit-survey.csv")

    result = calculate_attrition_rate(data)
    print("Overall Attrition Rate:", result['overall_attrition_rate'])
    print("Group-specific Attrition Rates:", result['group_attrition_rates'])

# %% [markdown]
### 2.1.2 Group imbalance
This code analyzes whether there are significant differences in demographic and smoking-related variables between participants in the Treatment and in the control group

# %% [code]
import pandas as pd
from scipy.stats import ttest_ind, levene, f_oneway, chi2_contingency, norm
import numpy as np

# Load the CSV file
data = pd.read_csv("smokwit-survey.csv")

# Filter data for COMPLETE = 1
data_complete = data[data['COMPLETE'] == 1]

# Variables to check
variables = [
    "GENDER", "AGE", "DAILY_SMOKER",
    "AGE_SMOKING_START", "NB_YEARS_SMOKING", 
    "NB_QUIT_ATTEMPTS", "PRE_READINESS_TO_QUIT"
]

# Dictionary to store results
results = {}

# Function for Proportion Z-Test
def proportion_z_test(x1, n1, x2, n2):
    # Calculate pooled proportion
    p_pooled = (x1 + x2) / (n1 + n2)
    # Calculate z-statistic
    z_stat = (x1 / n1 - x2 / n2) / (p_pooled * (1 - p_pooled) * (1 / n1 + 1 / n2))**0.5
    # Calculate two-tailed p-value
    p_value = 2 * (1 - norm.cdf(abs(z_stat)))
    return z_stat, p_value

# Chi-Square Test for GENDER
if "GENDER" in data_complete.columns:
    gender_counts = pd.crosstab(data_complete['GENDER'], data_complete['TREATMENT'])
    chi2, p, dof, expected = chi2_contingency(gender_counts)
    results["GENDER"] = {
        "method": "Chi-Square Test",
        "chi2_stat": chi2,
        "p_value": p,
        "dof": dof,
        "expected": expected.tolist(),
    }

# ANOVA for Continuous Variables
for var in variables:
    if var != "GENDER" and data_complete[var].dtype in [np.float64, np.int64]:
        subset = data_complete[[var, 'TREATMENT']].dropna()
        if subset['TREATMENT'].nunique() > 1:  # Ensure at least two groups exist
            groups = [subset[subset['TREATMENT'] == treatment][var] for treatment in subset['TREATMENT'].unique()]
            f_stat, p_value = f_oneway(*groups)
            results[var] = {
                "method": "ANOVA",
                "f_stat": f_stat,
                "p_value": p_value,
            }
            if p_value < 0.1:
                means = {treatment: group.mean() for treatment, group in zip(subset['TREATMENT'].unique(), groups)}
                stds = {treatment: group.std() for treatment, group in zip(subset['TREATMENT'].unique(), groups)}
                results[var].update({
                    "means": means,
                    "stds": stds,
                })

# Z-Test or T-Test for other variables
for var in variables:
    if var not in ["GENDER", "TREATMENT"] and data_complete[var].nunique() == 2:  # Binary categorical variable
        subset = data_complete[[var, 'TREATMENT']].dropna()
        group_0 = subset[subset['TREATMENT'] == 0][var]
        group_1 = subset[subset['TREATMENT'] == 1][var]
        count_0 = group_0.sum()
        count_1 = group_1.sum()
        n_0 = len(group_0)
        n_1 = len(group_1)
        z_stat, p_value = proportion_z_test(count_0, n_0, count_1, n_1)
        results[var] = {
            "method": "Proportion Z-Test (Categorical)",
            "z_stat": z_stat,
            "p_value": p_value,
        }
    elif var not in ["GENDER", "TREATMENT"]:  # Numerical variable
        subset = data_complete[[var, 'TREATMENT']].dropna()
        group_0 = subset[subset['TREATMENT'] == 0][var]
        group_1 = subset[subset['TREATMENT'] == 1][var]
        stat, p_var = levene(group_0, group_1)
        equal_var = p_var >= 0.05
        t_stat, p_value = ttest_ind(group_0, group_1, equal_var=equal_var)
        results[var] = {
            "method": "T-Test",
            "equal_var": equal_var,
            "t_stat": t_stat,
            "p_value": p_value,
        }

# Display results
for var, result in results.items():
    print(f"Variable: {var}")
    for key, value in result.items():
        print(f"  {key}: {value}")
    print()

# %% [markdown]
## 2.2 Descriptive plots
This code creates box plots and stacked bar plots for a dataset of smokers, with the plots saved in a PDF file. It loads and cleans the data, converting numeric codes to descriptive labels, and then generates:

1. **Box plots** for selected variables (e.g., age and quit attempts), grouped by "Treatment" and "Control" groups. Statistical significance is tested with t-tests, and stars are added to titles based on p-values.
2. **Stacked bar plots** for demographic variables like gender and smoking status, showing percentages for each group.

The plots are organized in a grid layout and stored in `combined_plots.pdf`.

# %% [code]
import pandas as pd
import matplotlib.pyplot as plt
import seaborn as sns
from scipy.stats import ttest_ind
from matplotlib.backends.backend_pdf import PdfPages

# Load the CSV file and strip whitespace from column names
df = pd.read_csv('smokwit-survey.csv')
df.columns = df.columns.str.strip()

# Exclude rows where COMPLETE is 0 (to exclude people who have not filled the POST-SURVEY)
df = df[df['COMPLETE'] != 0]


# Replace numeric values with descriptive labels
df['TREATMENT'] = df['TREATMENT'].replace({1: 'Treatment', 0: 'Control'})
df['GENDER'] = df['GENDER'].replace({1: 'Male', 2: 'Female', 3: 'Other'})
df['DAILY_SMOKER'] = df['DAILY_SMOKER'].replace({0: 'No', 1: 'Yes'})

# List of variables for boxplots and bar plots
boxplot_vars = [
    'AGE',
    'AGE_SMOKING_START',
    'PRE_READINESS_TO_QUIT',
    'POST_READINESS_TO_QUIT',
    'NB_QUIT_ATTEMPTS',
    'NB_YEARS_SMOKING'  
]
stacked_bar_vars = ['GENDER', 'DAILY_SMOKER']

# Define color palettes
boxplot_palette = {"Treatment": "gray", "Control": "#b3b3b3"}
barplot_palette = ["#d9d9d9", "#bdbdbd", "#969696", "#737373", "#525252", "#252525"]

# Function to create boxplots and stacked bar plots for each demographic variable
def create_combined_plots(data, group_var, boxplot_vars, stacked_bar_vars, pdf_file):
    num_boxplots = len(boxplot_vars)
    num_barplots = len(stacked_bar_vars)
    total_plots = num_boxplots + num_barplots

    fig, axes = plt.subplots(nrows=2, ncols=4, figsize=(18, 7))
    axes = axes.flatten()
    
    # Create boxplots
    for i, var in enumerate(boxplot_vars):
        sns.boxplot(x=group_var, y=var, data=data, ax=axes[i], hue=group_var, palette=boxplot_palette, dodge=False)        
        group1 = data[data[group_var] == 'Treatment'][var]
        group2 = data[data[group_var] == 'Control'][var]
        t_stat, p_val = ttest_ind(group1, group2, nan_policy='omit')
        
        # Update titles and labels for specific variables
        if var == 'PRE_READINESS_TO_QUIT':
            title = f'Readiness to Quit (Pre)'
            y_label = 'Readiness to Quit Score'
            axes[i].set_ylim(0, 10)
        elif var == 'POST_READINESS_TO_QUIT':
            title = f'Readiness to Quit (Post)'
            y_label = 'Readiness to Quit Score'
            axes[i].set_ylim(0, 10)
        else:
            title = f'{var.replace("_", " ").title()}'
            y_label = var.replace("_", " ").title()

        axes[i].set_title(title, fontsize=18, weight='bold')
        axes[i].set_xlabel("", fontsize=18)
        axes[i].set_ylabel(y_label, fontsize=18)
        axes[i].tick_params(labelsize=18)
        
        if var in ['AGE_SMOKING_START', 'AGE']:
            axes[i].set_ylim(10, 60)
        if var == 'NB_YEARS_SMOKING':
            axes[i].set_ylim(0, 50)
    
    # Create stacked bar plots
    for i, var in enumerate(stacked_bar_vars):
        plot_index = i + num_boxplots
        cross_tab = pd.crosstab(data[group_var], data[var], normalize='index') * 100
        cross_tab = cross_tab.loc[['Treatment', 'Control']]  # Reorder rows
        cross_tab.plot(kind='bar', stacked=True, ax=axes[plot_index], color=barplot_palette)
        title = f'{var.replace("_", " ").title()}'
        axes[plot_index].set_title(title, fontsize=18, weight='bold')
        axes[plot_index].set_xlabel("", fontsize=18)
        axes[plot_index].set_ylabel('Percentage', fontsize=18)
        axes[plot_index].legend(title=var.replace("_", " ").title(), fontsize=18, title_fontsize=18)
        axes[plot_index].tick_params(labelsize=18)
        axes[plot_index].set_ylim(0, 100)
        axes[plot_index].set_xticklabels(axes[plot_index].get_xticklabels(), rotation=0)
    
    # Hide any unused subplots
    for i in range(total_plots, len(axes)):
        axes[i].set_visible(False)
    
    plt.tight_layout()
    plt.show()
    pdf_file.savefig(fig)
    plt.close(fig)

# Save the plots to a PDF
with PdfPages('combined_plots.pdf') as pdf:
    create_combined_plots(df, 'TREATMENT', boxplot_vars, stacked_bar_vars, pdf)

# %% [markdown]
### 2.3 Descriptive statistics
Shows the descriptive statistics (M,SD,IQR, Min, Max) of all survey variables for participants who fully completed pre and post surveys.

# %% [code]
import pandas as pd

# Load the CSV file and strip whitespace from column names
df = pd.read_csv('smokwit-survey.csv')
df.columns = df.columns.str.strip()

# Exclude rows where COMPLETE is 0 (to exclude people who have not filled the POST-SURVEY)
df = df[df['COMPLETE'] != 0]

# Replace numeric values with descriptive labels (if needed)
df['TREATMENT'] = df['TREATMENT'].replace({1: 'Treatment', 0: 'Control'})
df['GENDER'] = df['GENDER'].replace({1: 'Male', 2: 'Female', 3: 'Other'})
df['DAILY_SMOKER'] = df['DAILY_SMOKER'].replace({0: 'No', 1: 'Yes'})

# List of variables for descriptive statistics
numeric_vars = [
    'AGE',
    'AGE_SMOKING_START',
    'PRE_READINESS_TO_QUIT',
    'POST_READINESS_TO_QUIT',
    'NB_QUIT_ATTEMPTS',
    'NB_YEARS_SMOKING'
]

# Function to calculate descriptive stats for a given group
def calculate_descriptive_stats(group):
    descriptive_stats = group[numeric_vars].describe().T
    descriptive_stats['IQR'] = descriptive_stats['75%'] - descriptive_stats['25%']
    descriptive_stats = descriptive_stats[['mean', 'std', 'IQR', 'min', '25%', '50%', '75%', 'max']]
    return descriptive_stats.round(2)

# Split the data into control and treatment groups
control_group = df[df['TREATMENT'] == 'Control']
treatment_group = df[df['TREATMENT'] == 'Treatment']

# Calculate descriptive stats for each group
control_stats = calculate_descriptive_stats(control_group)
treatment_stats = calculate_descriptive_stats(treatment_group)

# Print the tables
print("Control Group Descriptive Statistics:")
print(control_stats)
print("\nTreatment Group Descriptive Statistics:")
print(treatment_stats)

# %% [markdown]
## 2.4 Main analysis
A mixed effects model is fitted using `smf.mixedlm()` to evaluate how TIME and TREATMENT affect Readiness to Quit (RTQ) while controlling for the other variables measured in the pre-survey, namely `NB_QUIT_ATTEMPTS`, `NB_YEARS_SMOKING`, `DAILY_SMOKER`, `GENDER`, `AGE`,
A vizualisation of the evloution of RTQ in both groups is also shown.

Note that in the paper only the significant co-variates are included in the model for parsimony.

# %% [code]
# Prepare dataset and perform main REML mixed model analysis

import pandas as pd
import numpy as np
import statsmodels.formula.api as smf

# Reload and preprocess data
df = pd.read_csv("smokwit-survey.csv")
gender_map = {1: "Male", 2: "Female", 3: "Other"}
df["GENDER_LABEL"] = df["GENDER"].map(gender_map)
complete_data = df[df["COMPLETE"] == 1].copy()

# Long format
id_vars = ['ID', 'GENDER', 'AGE', 'TREATMENT', 'DAILY_SMOKER', 'AGE_SMOKING_START', 'NB_QUIT_ATTEMPTS']
value_vars = ['PRE_READINESS_TO_QUIT', 'POST_READINESS_TO_QUIT']
long_df = pd.melt(complete_data[id_vars + value_vars], id_vars=id_vars, value_vars=value_vars,
                  var_name="TIME", value_name="READINESS_TO_QUIT")
long_df["TIME"] = long_df["TIME"].map({"PRE_READINESS_TO_QUIT": 0, "POST_READINESS_TO_QUIT": 1})
long_df["TREATMENT_TIME"] = long_df["TREATMENT"] * long_df["TIME"]
long_df["GENDER_LABEL"] = long_df["GENDER"].map(gender_map)
long_df_filtered = long_df[long_df["GENDER_LABEL"] != "Other"].copy()
long_df_filtered["GENDER_CAT"] = long_df_filtered["GENDER_LABEL"].astype("category")

# Mixed model with REML
model = smf.mixedlm(
    "READINESS_TO_QUIT ~ TIME * TREATMENT + NB_QUIT_ATTEMPTS + AGE_SMOKING_START + C(GENDER_CAT) + AGE + DAILY_SMOKER",
    data=long_df_filtered,
    groups=long_df_filtered["ID"],
    re_formula="~1"
)
result = model.fit(reml=True)
print(result.summary())

# Marginal and conditional R²
fitted_vals = result.fittedvalues
var_fixed = np.var(fitted_vals, ddof=1)
var_random = result.cov_re.iloc[0, 0]
var_resid = result.scale
r2_marginal = var_fixed / (var_fixed + var_random + var_resid)
r2_conditional = (var_fixed + var_random) / (var_fixed + var_random + var_resid)
print(f"Marginal R²: {r2_marginal:.3f}")
print(f"Conditional R²: {r2_conditional:.3f}")

# Cohen's f² for treatment*time interaction
full_model = model
reduced_model = smf.mixedlm(
    "READINESS_TO_QUIT ~ TIME + TREATMENT + NB_QUIT_ATTEMPTS + AGE_SMOKING_START + C(GENDER_CAT) + AGE + DAILY_SMOKER",
    data=long_df_filtered,
    groups=long_df_filtered["ID"],
    re_formula="~1"
).fit(reml=True)

fitted_reduced = reduced_model.fittedvalues
var_fixed_reduced = np.var(fitted_reduced, ddof=1)
var_random_reduced = reduced_model.cov_re.iloc[0, 0]
var_resid_reduced = reduced_model.scale
r2_marginal_reduced = var_fixed_reduced / (var_fixed_reduced + var_random_reduced + var_resid_reduced)
f2 = (r2_marginal - r2_marginal_reduced) / (1 - r2_marginal)
print(f"Marginal R² (reduced): {r2_marginal_reduced:.3f}")
print(f"Cohen's f²: {f2:.3f}")


# %% [markdown]
## 2.5 Complementary Analysis
Analysis of the evolution of the readiness to quit variable for the two groups separately using paired t-tests.

# %% [code]
import pandas as pd
import numpy as np
from scipy.stats import ttest_rel
import statsmodels.stats.api as sms
from statsmodels.stats.power import TTestPower

# Load the CSV file and strip whitespace from column names
df = pd.read_csv('smokwit-survey.csv')
df.columns = df.columns.str.strip()

# Exclude rows where COMPLETE is 0 (to exclude people who have not filled the POST-SURVEY)
df = df[df['COMPLETE'] != 0]

# Replace numeric values with descriptive labels (if needed)
df['TREATMENT'] = df['TREATMENT'].replace({1: 'Treatment', 0: 'Control'})

# Step 2: Create a new column for SUBJECT IDs that is unique and consistent across pre and post
df['SUBJECT'] = np.arange(1, len(df) + 1)

# Function to calculate Cohen's d for paired samples
def cohen_d(x, y):
    diff = y - x  # Reverse order to ensure increase is positive
    return np.mean(diff) / np.std(diff, ddof=1)

# Initialize lists to store results
groups = []
means_sds_pre = []
means_sds_post = []
t_stats = []
p_values = []
dfs = []
cis = []
cohen_ds = []
n_obs = []  # List to store the number of observations

# Perform paired t-tests and calculate statistics for each group
for group_name, group_data in df.groupby('TREATMENT'):
    pre = group_data['PRE_READINESS_TO_QUIT']
    post = group_data['POST_READINESS_TO_QUIT']
    
    # Calculate mean and SD together in the "Mean (SD)" format
    mean_sd_pre = f"{pre.mean():.2f} ({pre.std():.2f})"
    mean_sd_post = f"{post.mean():.2f} ({post.std():.2f})"
    
    # Perform paired t-test with reversed subtraction order
    t_stat, p_value = ttest_rel(post, pre)  # Reversed order
    df = len(pre) - 1  # degrees of freedom
    ci = sms.DescrStatsW(post - pre).tconfint_mean(alpha=0.05)  # 95% confidence interval
    d = cohen_d(pre, post)  # Cohen's d effect size, using reversed order
    
    # Store results
    groups.append(group_name)
    means_sds_pre.append(mean_sd_pre)
    means_sds_post.append(mean_sd_post)
    t_stats.append(t_stat)
    p_values.append(p_value)
    dfs.append(df)
    cis.append(f"[{ci[0]:.2f}, {ci[1]:.2f}]")
    cohen_ds.append(d)
    n_obs.append(len(group_data))  # Add the number of observations for this group

# Prepare results DataFrame
results_df = pd.DataFrame({
    'Group': groups,
    'Number of Observations': n_obs,
    'Mean (SD) Pre': means_sds_pre,
    'Mean (SD) Post': means_sds_post,
    'T': t_stats,
    'DF': dfs,
    'p-value': p_values,
    'CI95%': cis,
    "Cohen's d": cohen_ds
})

# Print the results DataFrame
print("Paired t-test results for each group:")
print(results_df)

# Power analysis
alpha = 0.05

analysis = TTestPower()
power = analysis.power(effect_size=cohen_ds[1], nobs=n_obs[1], alpha=alpha, alternative='two-sided')
print()
print(f"Achieved Power: {power:.3f}")

# %% [code]
