# Supplementary material for: Gamified Physical-Digital Smoking Cessation Intervention for Young Adults: Mixed Methods Development and Usability Study
Source: JMIR Hum Factors. 2025 Sep 19;12:e72749. doi: 10.2196/72749 (PMC12495370; doi:10.2196/72749)
Supplement: Multimedia Appendix 1 [file humanfactors_v12i1e72749_app1.zip › supplementary material/smokwit-online-activity.csv]

Date	Number of sessions
2023.09.25	24
2023.09.26	18
2023.09.27	13
2023.09.28	12
2023.09.29	12
2023.09.30	7
2023.10.01	14
2023.10.02	11
2023.10.03	14
2023.10.04	7
2023.10.05	2
2023.10.06	5
2023.10.07	0
2023.10.08	3
2023.10.09	6
2023.10.10	6
2023.10.11	4
2023.10.12	8
2023.10.13	7
2023.10.14	2
2023.10.15	1
2023.10.16	10
2023.10.17	7
2023.10.18	5
2023.10.19	4
2023.10.20	6
2023.10.21	4
2023.10.22	1
2023.10.23	7
2023.10.24	4
2023.10.25	2
2023.10.26	6
2023.10.27	16
2023.10.28	0
2023.10.29	1
2023.10.30	11
2023.10.31	4
2023.11.01	8
2023.11.02	5
2023.11.03	11
2023.11.04	4
2023.11.05	3
2023.11.06	9
2023.11.07	5
2023.11.08	4
2023.11.09	6
2023.11.10	3
2023.11.11	0
2023.11.12	0
2023.11.13	6
2023.11.14	3
2023.11.15	4
2023.11.16	6
2023.11.17	7
2023.11.18	2
2023.11.19	1
2023.11.20	6
2023.11.21	4
2023.11.22	5
2023.11.23	5
2023.11.24	3
2023.11.25	0
2023.11.26	0
2023.11.27	3
2023.11.28	5
2023.11.29	2
2023.11.30	1
2023.12.01	1
2023.12.02	2
2023.12.03	1
2023.12.04	0
2023.12.05	1
2023.12.06	2
2023.12.07	3
2023.12.08	2
2023.12.09	1
2023.12.10	0
2023.12.11	4
2023.12.12	0
2023.12.13	0
2023.12.14	1
2023.12.15	0
2023.12.16	1
2023.12.17	0
2023.12.18	1
2023.12.19	0
2023.12.20	2
2023.12.21	0
2023.12.22	1
2023.12.23	0
2023.12.24	0
