# Supplementary material for: Gamified Physical-Digital Smoking Cessation Intervention for Young Adults: Mixed Methods Development and Usability Study
Source: JMIR Hum Factors. 2025 Sep 19;12:e72749. doi: 10.2196/72749 (PMC12495370; doi:10.2196/72749)
Supplement: Multimedia Appendix 1 [file humanfactors_v12i1e72749_app1.zip › supplementary material/smokwit-smoking-activity.csv]

id	ashtray_id	question_id	is_left_answer	created_at
1	2	19	1	25.09.2023 07:53
2	2	19	1	25.09.2023 07:58
3	1	11	0	25.09.2023 08:06
4	1	11	0	25.09.2023 08:14
5	1	11	0	25.09.2023 08:16
6	1	11	0	25.09.2023 08:22
7	1	11	0	25.09.2023 08:26
8	1	11	0	25.09.2023 08:26
9	1	11	0	25.09.2023 08:29
10	1	11	0	25.09.2023 08:29
11	3	20	1	25.09.2023 08:38
12	2	19	0	25.09.2023 08:47
13	2	19	0	25.09.2023 08:47
14	4	29	1	25.09.2023 09:03
15	4	29	0	25.09.2023 09:03
16	4	29	0	25.09.2023 09:11
17	4	29	1	25.09.2023 09:14
18	4	29	0	25.09.2023 09:14
19	1	11	1	25.09.2023 09:07
20	1	11	0	25.09.2023 09:07
21	1	11	1	25.09.2023 09:07
22	1	11	1	25.09.2023 09:07
23	1	11	0	25.09.2023 09:07
24	1	11	1	25.09.2023 09:13
25	1	11	0	25.09.2023 09:13
26	1	11	0	25.09.2023 09:13
27	1	11	1	25.09.2023 09:13
28	2	19	1	25.09.2023 09:14
29	2	19	0	25.09.2023 09:14
30	2	19	0	25.09.2023 09:14
31	2	19	1	25.09.2023 09:14
32	2	19	1	25.09.2023 09:37
33	4	29	1	25.09.2023 09:52
34	4	29	0	25.09.2023 09:52
35	4	29	1	25.09.2023 09:54
36	4	29	0	25.09.2023 09:54
37	3	20	0	25.09.2023 10:25
38	1	11	0	25.09.2023 10:55
39	1	11	0	25.09.2023 11:12
40	1	11	0	25.09.2023 11:13
41	1	11	0	25.09.2023 11:26
42	1	11	0	25.09.2023 11:27
43	1	11	0	25.09.2023 11:56
44	1	11	0	25.09.2023 12:31
45	1	11	0	25.09.2023 13:11
46	1	11	0	25.09.2023 13:11
47	1	11	0	25.09.2023 13:11
48	3	20	0	25.09.2023 13:53
49	3	20	1	25.09.2023 13:53
50	1	11	0	25.09.2023 13:55
51	2	19	0	25.09.2023 14:17
52	1	11	0	25.09.2023 14:15
53	1	11	0	25.09.2023 14:31
54	1	11	0	25.09.2023 14:31
55	1	11	0	25.09.2023 14:44
56	2	19	1	25.09.2023 14:48
57	2	19	1	25.09.2023 15:42
58	1	11	1	25.09.2023 15:54
59	1	11	1	25.09.2023 16:38
60	1	11	0	25.09.2023 16:44
61	1	11	0	25.09.2023 16:54
62	2	19	1	25.09.2023 16:50
63	1	11	0	25.09.2023 17:07
64	4	29	1	25.09.2023 17:19
65	2	19	1	25.09.2023 17:39
66	2	19	0	25.09.2023 17:47
67	1	11	0	25.09.2023 17:43
68	1	11	0	25.09.2023 18:23
69	1	11	1	25.09.2023 18:24
70	2	19	0	25.09.2023 18:25
71	2	19	0	25.09.2023 18:28
72	1	11	0	25.09.2023 19:22
73	1	11	1	25.09.2023 20:33
74	1	11	1	26.09.2023 04:28
75	1	11	1	26.09.2023 04:54
76	1	11	1	26.09.2023 05:13
77	1	11	0	26.09.2023 05:38
78	1	11	0	26.09.2023 05:38
79	1	11	0	26.09.2023 05:38
80	1	11	0	26.09.2023 06:23
81	1	11	0	26.09.2023 06:33
82	2	19	1	26.09.2023 06:38
83	2	19	0	26.09.2023 06:50
84	1	11	0	26.09.2023 06:42
85	1	11	0	26.09.2023 06:52
86	1	11	0	26.09.2023 06:52
87	1	11	0	26.09.2023 07:19
88	1	11	1	26.09.2023 07:34
89	1	11	0	26.09.2023 07:35
90	1	11	0	26.09.2023 07:51
91	1	11	0	26.09.2023 07:52
92	2	19	0	26.09.2023 08:02
93	1	11	0	26.09.2023 08:06
94	2	19	0	26.09.2023 08:08
95	2	19	1	26.09.2023 08:08
96	1	11	0	26.09.2023 08:13
97	1	11	1	26.09.2023 08:21
98	1	11	0	26.09.2023 08:27
99	2	19	1	26.09.2023 08:38
100	1	11	0	26.09.2023 09:04
101	1	11	1	26.09.2023 09:06
102	1	11	0	26.09.2023 09:06
103	1	11	0	26.09.2023 09:18
104	2	19	0	26.09.2023 09:31
105	4	29	0	26.09.2023 09:30
106	4	29	0	26.09.2023 09:30
107	2	19	1	26.09.2023 10:22
108	1	11	0	26.09.2023 10:33
109	1	11	0	26.09.2023 10:44
110	2	19	1	26.09.2023 11:13
111	2	19	1	26.09.2023 11:14
112	4	29	0	26.09.2023 11:24
113	1	11	0	26.09.2023 11:22
114	1	11	0	26.09.2023 11:22
115	1	11	0	26.09.2023 11:23
116	2	19	0	26.09.2023 11:22
117	1	11	0	26.09.2023 11:29
118	1	11	0	26.09.2023 12:10
119	1	11	0	26.09.2023 12:10
120	2	19	0	26.09.2023 12:08
121	2	19	0	26.09.2023 12:08
122	2	19	0	26.09.2023 12:28
123	4	29	0	26.09.2023 12:28
124	2	19	0	26.09.2023 12:52
125	2	19	0	26.09.2023 12:52
126	4	29	0	26.09.2023 13:04
127	2	19	1	26.09.2023 13:07
128	2	19	0	26.09.2023 13:09
129	1	11	0	26.09.2023 13:13
130	1	11	0	26.09.2023 13:20
131	1	11	0	26.09.2023 13:35
132	1	11	0	26.09.2023 13:54
133	1	11	0	26.09.2023 13:54
134	2	19	0	26.09.2023 14:09
135	2	19	0	26.09.2023 14:27
136	2	19	1	26.09.2023 14:31
137	2	19	0	26.09.2023 14:40
138	2	19	0	26.09.2023 14:48
139	2	19	1	26.09.2023 14:58
140	3	20	1	26.09.2023 15:21
141	3	20	0	26.09.2023 15:22
142	1	11	0	26.09.2023 15:30
143	1	11	0	26.09.2023 16:18
144	1	11	0	26.09.2023 16:22
145	1	11	0	26.09.2023 18:12
146	1	11	0	27.09.2023 05:35
147	1	11	1	27.09.2023 05:40
148	1	11	0	27.09.2023 05:40
149	1	11	1	27.09.2023 06:07
150	1	11	1	27.09.2023 06:20
151	1	11	0	27.09.2023 06:22
152	1	11	0	27.09.2023 07:08
153	1	11	1	27.09.2023 07:08
154	1	11	1	27.09.2023 07:08
155	1	11	0	27.09.2023 07:20
156	1	11	0	27.09.2023 07:20
157	1	11	0	27.09.2023 07:33
158	1	11	1	27.09.2023 07:35
159	1	11	0	27.09.2023 07:40
160	2	19	0	27.09.2023 07:35
161	2	19	0	27.09.2023 08:14
162	2	19	0	27.09.2023 08:14
163	2	19	0	27.09.2023 08:18
164	1	11	1	27.09.2023 08:18
165	1	11	0	27.09.2023 08:21
166	1	11	1	27.09.2023 08:26
167	1	11	0	27.09.2023 08:41
168	1	11	0	27.09.2023 08:44
169	1	11	0	27.09.2023 08:52
170	1	11	1	27.09.2023 08:54
171	3	20	1	27.09.2023 09:00
172	3	20	1	27.09.2023 09:00
173	2	19	1	27.09.2023 08:56
174	1	11	0	27.09.2023 09:00
175	4	29	1	27.09.2023 09:10
176	1	11	0	27.09.2023 10:05
177	1	11	0	27.09.2023 10:18
178	1	11	0	27.09.2023 10:23
179	1	11	0	27.09.2023 11:18
180	1	11	0	27.09.2023 11:23
181	1	11	0	27.09.2023 11:25
182	1	11	0	27.09.2023 11:26
183	1	11	0	27.09.2023 11:28
184	1	11	0	27.09.2023 11:45
185	1	11	0	27.09.2023 11:53
186	1	11	0	27.09.2023 11:53
187	1	11	0	27.09.2023 11:55
188	1	11	1	27.09.2023 13:03
189	1	11	0	27.09.2023 13:11
190	1	11	0	27.09.2023 13:11
191	2	19	0	27.09.2023 13:11
192	2	19	0	27.09.2023 13:12
193	1	11	0	27.09.2023 13:14
194	1	11	0	27.09.2023 13:27
195	4	29	1	27.09.2023 14:24
196	2	19	1	27.09.2023 14:28
197	2	19	0	27.09.2023 14:57
198	2	19	0	27.09.2023 14:57
199	3	20	0	27.09.2023 16:38
200	3	20	0	27.09.2023 16:42
201	3	20	1	27.09.2023 16:46
202	2	19	1	27.09.2023 16:38
203	3	20	0	27.09.2023 16:55
204	3	20	1	27.09.2023 17:30
205	3	20	1	27.09.2023 17:30
206	4	29	0	27.09.2023 17:31
207	1	11	0	27.09.2023 17:40
208	2	19	0	27.09.2023 18:07
209	1	11	0	27.09.2023 18:10
210	1	11	0	27.09.2023 18:57
211	2	19	1	28.09.2023 05:39
212	1	32	0	28.09.2023 07:03
213	1	32	1	28.09.2023 07:05
214	1	32	1	28.09.2023 07:10
215	1	32	0	28.09.2023 07:12
216	1	32	0	28.09.2023 07:40
217	1	32	1	28.09.2023 08:11
218	1	32	0	28.09.2023 08:12
219	1	32	1	28.09.2023 08:13
220	1	32	0	28.09.2023 08:32
221	1	32	0	28.09.2023 08:34
222	1	32	0	28.09.2023 08:38
223	1	32	0	28.09.2023 08:38
224	2	19	0	28.09.2023 08:48
225	1	32	0	28.09.2023 08:52
226	1	32	0	28.09.2023 08:59
227	1	32	0	28.09.2023 09:08
228	1	32	1	28.09.2023 09:09
229	1	32	1	28.09.2023 09:09
230	1	32	0	28.09.2023 09:09
231	2	19	0	28.09.2023 09:11
232	1	32	1	28.09.2023 09:19
233	1	32	0	28.09.2023 09:30
234	1	32	0	28.09.2023 09:50
235	1	32	0	28.09.2023 10:10
236	2	19	0	28.09.2023 10:38
237	2	19	1	28.09.2023 11:03
238	2	19	0	28.09.2023 11:11
239	2	19	1	28.09.2023 11:17
240	2	19	1	28.09.2023 11:39
241	1	32	1	28.09.2023 12:12
242	2	19	1	28.09.2023 12:17
243	2	19	0	28.09.2023 13:05
244	2	19	0	28.09.2023 13:06
245	2	19	0	28.09.2023 13:09
246	2	19	0	28.09.2023 13:13
247	2	19	1	28.09.2023 13:45
248	2	19	0	28.09.2023 13:52
249	1	32	0	28.09.2023 14:25
250	1	32	0	28.09.2023 14:31
251	1	32	1	28.09.2023 14:32
252	2	19	0	28.09.2023 15:05
253	2	19	0	28.09.2023 15:05
254	2	19	1	28.09.2023 15:07
255	1	32	1	28.09.2023 15:20
256	2	19	1	28.09.2023 15:46
257	2	19	1	28.09.2023 16:17
258	2	19	1	28.09.2023 16:23
259	3	20	1	28.09.2023 17:00
260	2	19	1	28.09.2023 17:08
261	2	19	1	28.09.2023 17:50
262	2	19	0	28.09.2023 18:04
263	2	19	1	28.09.2023 18:57
264	2	36	0	29.09.2023 05:45
265	2	36	1	29.09.2023 05:51
266	2	36	1	29.09.2023 06:07
267	2	36	1	29.09.2023 06:47
268	1	32	0	29.09.2023 07:13
269	1	32	1	29.09.2023 07:13
270	1	32	0	29.09.2023 07:16
271	1	32	0	29.09.2023 07:22
272	3	20	0	29.09.2023 07:31
273	1	32	1	29.09.2023 07:33
274	1	32	1	29.09.2023 08:07
275	1	32	0	29.09.2023 08:07
276	1	32	1	29.09.2023 08:32
277	1	32	0	29.09.2023 08:36
278	1	32	0	29.09.2023 08:55
279	1	32	1	29.09.2023 08:58
280	2	36	0	29.09.2023 08:58
281	2	36	1	29.09.2023 08:59
282	1	32	0	29.09.2023 09:36
283	1	32	1	29.09.2023 09:37
284	1	32	1	29.09.2023 09:44
285	2	36	1	29.09.2023 10:14
286	4	29	0	29.09.2023 11:09
287	1	32	0	29.09.2023 11:25
288	2	36	1	29.09.2023 11:26
289	2	36	0	29.09.2023 11:32
290	2	36	1	29.09.2023 11:35
291	2	36	1	29.09.2023 11:35
292	2	36	1	29.09.2023 11:44
293	1	32	0	29.09.2023 13:09
294	2	36	0	29.09.2023 13:03
295	2	36	1	29.09.2023 13:04
296	2	36	0	29.09.2023 13:13
297	1	32	0	29.09.2023 13:28
298	2	36	1	29.09.2023 14:09
299	2	36	1	29.09.2023 15:12
300	1	32	0	29.09.2023 16:18
301	1	32	0	29.09.2023 16:18
302	2	36	1	29.09.2023 16:56
303	3	20	1	29.09.2023 16:56
304	1	32	0	29.09.2023 17:21
305	1	32	0	29.09.2023 17:54
306	2	36	1	30.09.2023 10:55
307	2	36	1	30.09.2023 12:44
308	2	36	1	30.09.2023 12:44
309	3	20	1	01.10.2023 17:05
310	1	32	0	02.10.2023 08:06
311	1	32	0	02.10.2023 08:06
312	2	36	1	02.10.2023 08:55
313	2	36	1	02.10.2023 09:58
314	1	32	1	02.10.2023 10:11
315	1	32	1	02.10.2023 10:11
316	1	32	0	02.10.2023 10:39
317	1	32	1	02.10.2023 10:54
318	1	32	0	02.10.2023 11:07
319	2	36	0	02.10.2023 11:02
320	2	36	1	02.10.2023 11:20
321	1	32	1	02.10.2023 11:29
322	1	32	0	02.10.2023 11:30
323	1	32	0	02.10.2023 11:37
324	2	36	1	02.10.2023 12:32
325	2	36	1	02.10.2023 12:33
326	2	36	1	02.10.2023 12:33
327	1	32	1	02.10.2023 12:56
328	2	36	1	02.10.2023 13:10
329	1	32	0	02.10.2023 14:09
330	1	32	1	02.10.2023 14:30
331	1	32	0	02.10.2023 14:43
332	1	32	0	02.10.2023 14:44
333	2	36	1	02.10.2023 14:55
334	2	36	0	02.10.2023 15:14
335	1	32	1	02.10.2023 15:21
336	2	36	1	02.10.2023 16:39
337	4	29	0	02.10.2023 16:43
338	2	36	1	02.10.2023 16:43
339	2	36	0	02.10.2023 18:24
340	4	44	0	03.10.2023 06:12
341	1	32	1	03.10.2023 06:54
342	1	32	0	03.10.2023 07:09
343	1	32	1	03.10.2023 07:10
344	1	32	0	03.10.2023 07:20
345	1	32	0	03.10.2023 07:30
346	1	32	0	03.10.2023 08:01
347	2	36	1	03.10.2023 08:11
348	2	36	1	03.10.2023 08:14
349	2	36	1	03.10.2023 08:14
350	1	32	1	03.10.2023 08:12
351	1	32	0	03.10.2023 08:13
352	1	32	1	03.10.2023 08:13
353	1	32	1	03.10.2023 08:17
354	2	36	1	03.10.2023 08:14
355	1	32	1	03.10.2023 08:52
356	1	32	0	03.10.2023 09:09
357	1	32	0	03.10.2023 09:09
358	1	32	1	03.10.2023 09:20
359	1	32	0	03.10.2023 09:35
360	1	32	1	03.10.2023 09:47
361	1	32	0	03.10.2023 09:55
362	2	36	1	03.10.2023 09:53
363	1	32	0	03.10.2023 09:57
364	1	32	1	03.10.2023 10:29
365	1	32	1	03.10.2023 10:32
366	1	32	1	03.10.2023 10:42
367	1	32	0	03.10.2023 10:45
368	1	32	1	03.10.2023 10:49
369	2	36	1	03.10.2023 10:56
370	2	36	1	03.10.2023 11:12
371	1	32	0	03.10.2023 11:19
372	1	32	1	03.10.2023 11:21
373	1	32	0	03.10.2023 11:25
374	2	36	0	03.10.2023 11:21
375	2	36	0	03.10.2023 11:21
376	2	36	0	03.10.2023 11:21
377	2	36	0	03.10.2023 11:22
378	2	36	0	03.10.2023 11:22
379	1	32	0	03.10.2023 11:26
380	2	36	0	03.10.2023 12:58
381	1	32	0	03.10.2023 13:00
382	1	32	0	03.10.2023 13:00
383	2	36	1	03.10.2023 13:24
384	1	32	0	03.10.2023 13:53
385	2	36	1	03.10.2023 13:50
386	1	32	0	03.10.2023 14:03
387	1	32	0	03.10.2023 14:40
388	1	32	0	03.10.2023 14:42
389	2	36	0	03.10.2023 14:53
390	1	32	1	03.10.2023 15:16
391	1	32	0	03.10.2023 15:16
392	1	32	0	03.10.2023 16:25
393	1	32	0	03.10.2023 16:25
394	1	32	0	03.10.2023 16:28
395	2	36	1	04.10.2023 05:37
396	2	36	1	04.10.2023 05:40
397	2	36	0	04.10.2023 05:41
398	1	32	0	04.10.2023 05:28
399	1	32	0	04.10.2023 05:40
400	1	32	0	04.10.2023 05:40
401	1	32	1	04.10.2023 05:45
402	2	36	1	04.10.2023 06:11
403	1	32	0	04.10.2023 06:06
404	1	32	0	04.10.2023 06:32
405	1	32	0	04.10.2023 06:38
406	1	32	0	04.10.2023 06:38
407	2	36	0	04.10.2023 06:37
408	1	32	1	04.10.2023 06:49
409	1	32	0	04.10.2023 07:12
410	1	32	0	04.10.2023 07:12
411	1	32	0	04.10.2023 07:12
412	1	32	1	04.10.2023 07:42
413	2	36	0	04.10.2023 07:31
414	1	32	0	04.10.2023 08:13
415	1	32	1	04.10.2023 08:13
416	1	32	1	04.10.2023 08:14
417	1	32	0	04.10.2023 08:22
418	1	32	1	04.10.2023 08:44
419	2	36	1	04.10.2023 08:59
420	1	32	1	04.10.2023 08:59
421	2	36	0	04.10.2023 09:02
422	2	36	1	04.10.2023 09:28
423	1	32	1	04.10.2023 09:31
424	1	32	0	04.10.2023 09:36
425	1	32	0	04.10.2023 09:53
426	1	32	1	04.10.2023 10:33
427	1	32	0	04.10.2023 10:43
428	1	32	0	04.10.2023 11:01
429	1	32	0	04.10.2023 11:11
430	2	36	1	04.10.2023 11:02
431	2	36	1	04.10.2023 11:02
432	2	36	0	04.10.2023 11:10
433	2	36	1	04.10.2023 12:27
434	2	36	1	04.10.2023 13:15
435	2	36	1	04.10.2023 13:25
436	2	36	1	04.10.2023 13:25
437	2	36	1	04.10.2023 14:40
438	2	36	1	04.10.2023 14:52
439	2	36	0	04.10.2023 14:52
440	1	32	1	04.10.2023 14:56
441	2	36	1	04.10.2023 15:01
442	2	36	1	04.10.2023 16:26
443	2	36	0	04.10.2023 16:26
444	2	36	1	04.10.2023 16:27
445	3	40	0	04.10.2023 16:38
446	1	32	1	04.10.2023 16:33
447	1	32	1	04.10.2023 16:33
448	2	36	0	04.10.2023 17:57
449	2	36	1	04.10.2023 18:04
450	2	36	0	04.10.2023 18:05
451	1	32	0	04.10.2023 18:05
452	3	40	0	04.10.2023 18:40
453	2	36	1	04.10.2023 19:14
454	1	32	1	04.10.2023 19:15
455	1	70	1	05.10.2023 05:38
456	1	70	0	05.10.2023 05:41
457	2	36	1	05.10.2023 05:38
458	2	36	1	05.10.2023 06:08
459	1	70	0	05.10.2023 06:44
460	1	70	0	05.10.2023 06:56
461	1	70	0	05.10.2023 07:10
462	1	70	0	05.10.2023 07:26
463	3	40	1	05.10.2023 07:35
464	1	70	0	05.10.2023 08:13
465	1	70	1	05.10.2023 08:35
466	1	70	0	05.10.2023 08:43
467	1	70	0	05.10.2023 08:52
468	1	70	1	05.10.2023 08:58
469	1	70	1	05.10.2023 09:02
470	1	70	0	05.10.2023 09:18
471	2	36	1	05.10.2023 09:23
472	2	36	1	05.10.2023 09:26
473	1	70	0	05.10.2023 09:31
474	1	70	0	05.10.2023 09:39
475	2	36	0	05.10.2023 09:36
476	2	36	1	05.10.2023 09:44
477	1	70	1	05.10.2023 09:47
478	1	70	0	05.10.2023 10:04
479	1	70	0	05.10.2023 10:44
480	1	70	0	05.10.2023 10:52
481	1	70	1	05.10.2023 11:07
482	2	36	1	05.10.2023 11:19
483	2	36	1	05.10.2023 11:19
484	1	70	0	05.10.2023 11:36
485	2	36	0	05.10.2023 12:23
486	2	36	1	05.10.2023 12:26
487	2	36	1	05.10.2023 12:26
488	1	70	0	05.10.2023 12:34
489	2	36	0	05.10.2023 12:45
490	1	70	0	05.10.2023 13:34
491	1	70	0	05.10.2023 13:36
492	1	70	1	05.10.2023 13:39
493	1	70	0	05.10.2023 13:44
494	1	70	1	05.10.2023 14:12
495	2	36	1	05.10.2023 13:50
496	1	70	0	05.10.2023 14:30
497	2	36	0	05.10.2023 14:27
498	2	36	1	05.10.2023 14:44
499	2	36	1	05.10.2023 14:50
500	2	36	0	05.10.2023 15:06
501	2	36	1	05.10.2023 15:09
502	2	36	1	05.10.2023 16:40
503	2	51	0	06.10.2023 05:40
504	2	51	0	06.10.2023 05:40
505	2	51	0	06.10.2023 05:41
506	2	51	1	06.10.2023 05:56
507	2	51	0	06.10.2023 09:03
508	2	51	1	06.10.2023 09:41
509	2	51	1	06.10.2023 10:15
510	2	51	1	06.10.2023 10:59
511	2	51	1	06.10.2023 11:43
512	2	51	0	06.10.2023 11:43
513	2	51	1	06.10.2023 12:26
514	2	51	1	06.10.2023 13:23
515	2	51	1	06.10.2023 14:10
516	4	44	0	08.10.2023 08:00
517	1	70	0	09.10.2023 07:36
518	2	51	0	09.10.2023 08:47
519	1	70	0	09.10.2023 09:31
520	1	70	1	09.10.2023 09:46
521	1	70	0	09.10.2023 09:54
522	1	70	0	09.10.2023 10:29
523	2	51	0	09.10.2023 10:45
524	2	51	0	09.10.2023 10:47
525	1	70	0	09.10.2023 10:47
526	1	70	1	09.10.2023 10:48
527	2	51	1	09.10.2023 11:00
528	1	70	0	09.10.2023 10:53
529	1	70	0	09.10.2023 10:55
530	1	70	1	09.10.2023 10:56
531	1	70	1	09.10.2023 10:57
532	1	70	0	09.10.2023 11:18
533	2	51	1	09.10.2023 11:44
534	2	51	0	09.10.2023 11:52
535	1	70	0	09.10.2023 12:02
536	4	44	0	09.10.2023 12:30
537	4	44	1	09.10.2023 12:30
538	1	70	1	09.10.2023 12:38
539	2	51	1	09.10.2023 12:45
540	2	51	0	09.10.2023 12:45
541	1	70	0	09.10.2023 12:48
542	1	70	0	09.10.2023 12:49
543	2	51	1	09.10.2023 12:52
544	4	44	1	09.10.2023 14:43
545	3	52	0	09.10.2023 20:01
546	2	51	0	10.10.2023 05:33
547	1	70	1	10.10.2023 05:46
548	1	70	1	10.10.2023 07:24
549	2	51	1	10.10.2023 08:29
550	2	51	1	10.10.2023 09:29
551	2	51	0	10.10.2023 09:41
552	2	51	0	10.10.2023 10:56
553	1	70	1	10.10.2023 11:08
554	1	70	0	10.10.2023 11:15
555	2	51	1	10.10.2023 13:11
556	1	70	0	10.10.2023 17:30
557	1	70	1	11.10.2023 05:38
558	1	70	0	11.10.2023 05:38
559	1	70	1	11.10.2023 05:53
560	2	51	0	11.10.2023 06:41
561	2	51	1	11.10.2023 06:44
562	1	70	1	11.10.2023 07:25
563	1	70	0	11.10.2023 07:45
564	1	70	1	11.10.2023 08:03
565	2	51	1	11.10.2023 08:32
566	4	68	0	11.10.2023 08:38
567	4	68	1	11.10.2023 08:39
568	1	70	0	11.10.2023 08:46
569	2	51	1	11.10.2023 08:45
570	2	51	0	11.10.2023 09:18
571	1	70	0	11.10.2023 09:34
572	4	68	0	11.10.2023 09:39
573	2	51	1	11.10.2023 10:32
574	1	70	0	11.10.2023 11:44
575	4	68	0	11.10.2023 16:46
576	1	47	0	12.10.2023 04:33
577	1	47	0	12.10.2023 05:38
578	1	47	0	12.10.2023 06:04
579	1	47	1	12.10.2023 06:28
580	2	51	1	12.10.2023 06:49
581	2	51	0	12.10.2023 06:54
582	1	47	1	12.10.2023 09:01
583	1	47	1	12.10.2023 09:42
584	1	47	1	12.10.2023 10:55
585	1	47	1	12.10.2023 10:59
586	1	47	1	12.10.2023 10:59
587	1	47	1	12.10.2023 11:13
588	2	51	1	12.10.2023 11:36
589	2	51	0	12.10.2023 12:16
590	1	47	0	12.10.2023 12:48
591	1	47	0	12.10.2023 12:49
592	1	47	0	12.10.2023 12:53
593	2	51	0	12.10.2023 13:31
594	1	47	1	12.10.2023 14:34
595	1	47	1	12.10.2023 14:39
596	4	68	1	12.10.2023 16:25
597	3	52	0	12.10.2023 17:24
598	1	47	0	12.10.2023 17:23
599	1	47	1	13.10.2023 06:19
600	1	47	0	13.10.2023 07:02
601	1	47	1	13.10.2023 08:17
602	1	47	0	13.10.2023 08:40
603	1	47	1	13.10.2023 09:50
604	1	47	1	13.10.2023 10:18
605	1	47	1	13.10.2023 10:20
606	1	47	0	13.10.2023 10:34
607	1	47	0	13.10.2023 14:37
608	1	47	1	13.10.2023 17:48
609	1	47	0	14.10.2023 10:10
610	1	47	1	14.10.2023 10:42
611	1	47	1	14.10.2023 10:47
612	1	47	1	14.10.2023 10:55
613	1	47	0	14.10.2023 10:59
614	2	71	0	14.10.2023 11:22
615	1	47	1	14.10.2023 12:49
616	2	71	1	16.10.2023 05:34
617	2	71	1	16.10.2023 05:45
618	1	47	0	16.10.2023 06:20
619	1	47	1	16.10.2023 06:33
620	1	47	0	16.10.2023 06:43
621	1	47	1	16.10.2023 07:02
622	1	47	1	16.10.2023 07:11
623	2	71	1	16.10.2023 07:24
624	2	71	0	16.10.2023 07:24
625	2	71	1	16.10.2023 07:53
626	1	47	1	16.10.2023 08:01
627	1	47	0	16.10.2023 08:14
628	1	47	0	16.10.2023 08:15
629	1	47	1	16.10.2023 08:27
630	1	47	1	16.10.2023 08:28
631	1	47	1	16.10.2023 08:32
632	1	47	1	16.10.2023 08:38
633	1	47	1	16.10.2023 08:38
634	1	47	0	16.10.2023 08:39
635	1	47	1	16.10.2023 08:42
636	1	47	0	16.10.2023 08:56
637	1	47	0	16.10.2023 08:58
638	1	47	0	16.10.2023 08:59
639	1	47	1	16.10.2023 08:59
640	1	47	1	16.10.2023 10:34
641	1	47	0	16.10.2023 10:43
642	1	47	1	16.10.2023 10:45
643	1	203	0	16.10.2023 10:54
644	2	71	1	16.10.2023 11:20
645	2	71	1	16.10.2023 12:15
646	2	71	1	16.10.2023 12:37
647	2	71	0	16.10.2023 13:12
648	2	71	0	16.10.2023 13:13
649	4	68	1	16.10.2023 13:14
650	4	68	0	16.10.2023 13:15
651	2	71	0	16.10.2023 13:21
652	2	71	0	16.10.2023 14:34
653	2	71	0	16.10.2023 14:34
654	2	71	0	16.10.2023 14:44
655	1	203	0	16.10.2023 15:20
656	2	71	1	16.10.2023 15:33
657	2	71	0	16.10.2023 15:57
658	3	72	1	16.10.2023 15:53
659	1	203	1	16.10.2023 16:40
660	1	203	0	16.10.2023 16:42
661	1	203	1	16.10.2023 17:33
662	1	203	1	16.10.2023 18:18
663	1	203	0	16.10.2023 18:18
664	1	203	1	16.10.2023 18:24
665	2	201	1	17.10.2023 05:38
666	1	203	0	17.10.2023 06:34
667	1	203	1	17.10.2023 06:36
668	1	203	0	17.10.2023 06:44
669	2	201	1	17.10.2023 06:57
670	1	203	0	17.10.2023 07:15
671	1	203	1	17.10.2023 07:26
672	1	203	0	17.10.2023 07:26
673	1	203	1	17.10.2023 07:49
674	1	203	1	17.10.2023 08:11
675	2	201	0	17.10.2023 08:13
676	1	203	0	17.10.2023 08:14
677	1	203	0	17.10.2023 08:28
678	1	203	1	17.10.2023 08:58
679	1	203	1	17.10.2023 09:16
680	2	201	1	17.10.2023 09:32
681	2	201	0	17.10.2023 10:43
682	3	72	1	17.10.2023 11:03
683	3	72	1	17.10.2023 11:14
684	3	72	0	17.10.2023 11:25
685	2	201	0	17.10.2023 12:17
686	2	201	1	17.10.2023 12:17
687	1	203	0	17.10.2023 12:27
688	2	201	0	17.10.2023 12:34
689	1	203	0	17.10.2023 12:47
690	2	201	1	17.10.2023 13:21
691	2	201	0	17.10.2023 15:10
692	2	201	0	18.10.2023 05:44
693	2	201	0	18.10.2023 05:45
694	1	205	1	18.10.2023 05:40
695	2	201	0	18.10.2023 06:12
696	1	205	0	18.10.2023 06:34
697	4	203	0	18.10.2023 06:43
698	1	205	0	18.10.2023 07:09
699	1	205	0	18.10.2023 07:16
700	1	205	0	18.10.2023 07:16
701	2	201	0	18.10.2023 07:22
702	2	201	0	18.10.2023 07:26
703	1	205	0	18.10.2023 07:24
704	2	201	0	18.10.2023 08:13
705	1	205	0	18.10.2023 08:22
706	2	201	1	18.10.2023 08:29
707	1	205	0	18.10.2023 08:28
708	1	205	0	18.10.2023 08:54
709	2	201	0	18.10.2023 09:42
710	1	205	0	18.10.2023 10:30
711	1	205	1	18.10.2023 10:30
712	2	201	0	18.10.2023 10:38
713	2	201	0	18.10.2023 10:46
714	1	205	0	18.10.2023 10:44
715	2	201	1	18.10.2023 10:48
716	2	201	0	18.10.2023 11:20
717	2	201	1	18.10.2023 11:21
718	1	205	0	18.10.2023 11:33
719	2	201	1	18.10.2023 11:43
720	1	205	0	18.10.2023 11:48
721	1	205	1	18.10.2023 11:53
722	2	201	0	18.10.2023 13:04
723	2	201	0	18.10.2023 13:26
724	1	205	1	18.10.2023 13:46
725	1	205	1	18.10.2023 14:00
726	4	203	1	18.10.2023 14:31
727	1	205	1	18.10.2023 15:34
728	1	205	1	18.10.2023 15:39
729	1	205	0	18.10.2023 15:53
730	1	205	1	18.10.2023 16:01
731	2	201	1	18.10.2023 16:37
732	2	201	1	19.10.2023 06:28
733	1	205	1	19.10.2023 06:36
734	2	201	0	19.10.2023 07:07
735	1	205	0	19.10.2023 07:19
736	2	201	0	19.10.2023 08:11
737	1	205	1	19.10.2023 08:35
738	1	205	0	19.10.2023 08:40
739	1	205	0	19.10.2023 08:40
740	1	205	0	19.10.2023 08:41
741	1	205	0	19.10.2023 08:41
742	1	205	0	19.10.2023 08:41
743	1	205	0	19.10.2023 08:41
744	1	205	0	19.10.2023 08:41
745	2	201	0	19.10.2023 08:45
746	1	205	1	19.10.2023 09:15
747	2	201	1	19.10.2023 09:08
748	2	201	0	19.10.2023 09:08
749	2	201	1	19.10.2023 10:22
750	2	201	0	19.10.2023 10:37
751	2	201	0	19.10.2023 10:37
752	2	201	1	19.10.2023 10:38
753	2	201	0	19.10.2023 10:42
754	1	205	1	19.10.2023 11:04
755	1	205	0	19.10.2023 11:14
756	1	205	1	19.10.2023 11:51
757	1	205	1	19.10.2023 11:51
758	2	201	1	19.10.2023 12:09
759	1	205	0	19.10.2023 12:20
760	2	201	0	19.10.2023 12:24
761	1	205	0	19.10.2023 13:16
762	1	205	0	19.10.2023 13:27
763	2	201	0	19.10.2023 13:54
764	2	201	1	19.10.2023 14:00
765	2	201	0	19.10.2023 14:00
766	1	205	0	19.10.2023 14:54
767	2	201	0	19.10.2023 14:50
768	1	205	0	19.10.2023 15:04
769	1	205	0	19.10.2023 15:06
770	1	205	0	19.10.2023 15:41
771	1	205	1	19.10.2023 16:44
772	2	201	1	19.10.2023 16:41
773	1	78	0	20.10.2023 06:10
774	2	203	0	20.10.2023 06:34
775	2	203	0	20.10.2023 06:36
776	1	78	0	20.10.2023 06:32
777	1	78	0	20.10.2023 06:40
778	1	78	0	20.10.2023 06:47
779	1	78	0	20.10.2023 07:24
780	2	203	0	20.10.2023 07:50
781	1	78	0	20.10.2023 07:52
782	2	203	1	20.10.2023 08:05
783	1	78	0	20.10.2023 08:04
784	1	78	0	20.10.2023 08:05
785	2	203	1	20.10.2023 08:10
786	1	78	1	20.10.2023 08:10
787	1	78	0	20.10.2023 08:10
788	2	203	0	20.10.2023 08:50
789	1	78	0	20.10.2023 08:57
790	1	78	1	20.10.2023 08:57
791	2	203	1	20.10.2023 08:58
792	1	78	0	20.10.2023 09:52
793	1	78	0	20.10.2023 09:53
794	2	203	1	20.10.2023 10:04
795	1	78	1	20.10.2023 10:03
796	2	203	1	20.10.2023 10:09
797	1	78	0	20.10.2023 10:10
798	1	78	0	20.10.2023 10:22
799	2	203	1	20.10.2023 10:36
800	1	78	0	20.10.2023 10:30
801	1	78	0	20.10.2023 10:33
802	2	203	1	20.10.2023 10:40
803	2	203	1	20.10.2023 10:40
804	1	78	0	20.10.2023 10:43
805	1	78	0	20.10.2023 10:44
806	1	78	0	20.10.2023 10:44
807	1	78	0	20.10.2023 10:46
808	1	78	1	20.10.2023 10:56
809	1	78	1	20.10.2023 11:13
810	1	78	0	20.10.2023 11:26
811	2	203	1	20.10.2023 12:07
812	2	203	1	20.10.2023 12:10
813	1	78	0	20.10.2023 12:13
814	1	78	0	20.10.2023 12:17
815	1	78	1	20.10.2023 12:31
816	1	78	0	20.10.2023 12:38
817	1	78	0	20.10.2023 12:40
818	2	203	1	20.10.2023 13:05
819	2	203	1	20.10.2023 13:11
820	3	81	0	20.10.2023 16:00
821	2	203	0	21.10.2023 10:45
822	2	52	0	23.10.2023 06:41
823	2	52	1	23.10.2023 06:41
824	1	203	1	23.10.2023 06:40
825	1	203	0	23.10.2023 06:40
826	1	203	0	23.10.2023 07:03
827	2	52	0	23.10.2023 07:22
828	2	52	0	23.10.2023 07:25
829	2	52	1	23.10.2023 08:29
830	2	52	1	23.10.2023 08:57
831	2	52	1	23.10.2023 09:12
832	2	52	1	23.10.2023 10:06
833	1	203	1	23.10.2023 10:34
834	1	203	0	23.10.2023 10:50
835	1	203	0	23.10.2023 11:05
836	1	203	0	23.10.2023 11:05
837	2	52	1	23.10.2023 11:10
838	2	52	0	23.10.2023 11:45
839	2	52	0	23.10.2023 11:59
840	1	203	1	23.10.2023 12:29
841	1	203	1	23.10.2023 12:41
842	1	203	0	23.10.2023 12:57
843	2	52	1	23.10.2023 13:14
844	2	52	0	23.10.2023 13:15
845	2	52	1	23.10.2023 13:15
846	1	203	0	23.10.2023 15:17
847	2	52	0	24.10.2023 07:22
848	2	52	0	24.10.2023 07:28
849	2	52	0	24.10.2023 08:09
850	2	52	0	24.10.2023 08:12
851	2	52	0	24.10.2023 08:12
852	2	52	0	24.10.2023 08:42
853	1	203	0	24.10.2023 09:02
854	2	52	1	24.10.2023 10:36
855	2	52	1	24.10.2023 10:39
856	2	52	1	24.10.2023 10:39
857	2	52	1	24.10.2023 10:56
858	2	52	1	24.10.2023 11:12
859	2	52	1	24.10.2023 11:13
860	2	52	1	24.10.2023 11:13
861	1	203	0	24.10.2023 11:25
862	2	52	1	24.10.2023 12:04
863	1	203	0	24.10.2023 12:09
864	1	203	1	24.10.2023 12:49
865	2	52	1	24.10.2023 13:03
866	2	52	1	24.10.2023 13:03
867	2	52	1	24.10.2023 13:14
868	2	52	1	24.10.2023 14:22
869	2	52	1	24.10.2023 14:35
870	2	52	1	24.10.2023 14:57
871	2	52	0	24.10.2023 16:13
872	2	52	0	24.10.2023 16:15
873	2	52	0	24.10.2023 16:19
874	2	52	1	24.10.2023 17:43
875	1	203	0	24.10.2023 18:03
876	2	52	0	24.10.2023 18:43
877	4	79	1	25.10.2023 04:59
878	1	77	0	25.10.2023 06:52
879	1	77	1	25.10.2023 07:01
880	1	77	1	25.10.2023 07:11
881	2	52	1	25.10.2023 08:20
882	1	77	0	25.10.2023 08:18
883	2	52	0	25.10.2023 08:34
884	2	52	1	25.10.2023 08:46
885	2	52	1	25.10.2023 08:56
886	1	77	1	25.10.2023 08:56
887	2	52	0	25.10.2023 08:59
888	1	77	0	25.10.2023 09:03
889	2	52	1	25.10.2023 09:30
890	2	52	1	25.10.2023 09:37
891	2	52	1	25.10.2023 09:41
892	2	52	0	25.10.2023 09:53
893	2	52	0	25.10.2023 10:31
894	1	77	0	25.10.2023 10:32
895	1	77	0	25.10.2023 10:32
896	2	52	1	25.10.2023 10:43
897	2	52	0	25.10.2023 10:59
898	1	77	1	25.10.2023 11:06
899	2	52	1	25.10.2023 11:23
900	1	77	0	25.10.2023 11:21
901	1	77	1	25.10.2023 11:27
902	1	77	0	25.10.2023 11:44
903	2	52	1	25.10.2023 11:58
904	2	52	1	25.10.2023 12:07
905	2	52	0	25.10.2023 12:15
906	1	77	1	25.10.2023 12:31
907	1	77	1	25.10.2023 12:38
908	1	77	1	25.10.2023 13:01
909	1	77	0	25.10.2023 13:11
910	2	52	1	25.10.2023 13:29
911	2	52	1	25.10.2023 14:13
912	1	77	0	25.10.2023 14:35
913	1	77	1	25.10.2023 15:07
914	1	77	0	25.10.2023 15:27
915	2	52	0	25.10.2023 16:33
916	2	52	1	26.10.2023 05:34
917	2	52	1	26.10.2023 05:39
918	1	203	1	26.10.2023 06:14
919	1	203	1	26.10.2023 06:29
920	2	52	0	26.10.2023 06:55
921	4	79	1	26.10.2023 07:07
922	1	203	0	26.10.2023 07:12
923	1	203	1	26.10.2023 07:13
924	1	203	1	26.10.2023 07:16
925	2	52	1	26.10.2023 08:11
926	1	203	0	26.10.2023 08:19
927	2	52	0	26.10.2023 08:42
928	2	52	0	26.10.2023 08:44
929	2	52	1	26.10.2023 09:22
930	1	203	0	26.10.2023 09:45
931	1	203	1	26.10.2023 09:45
932	1	203	1	26.10.2023 09:46
933	2	52	0	26.10.2023 09:51
934	2	52	1	26.10.2023 09:56
935	2	52	0	26.10.2023 09:57
936	1	203	1	26.10.2023 10:08
937	1	203	0	26.10.2023 10:10
938	2	52	1	26.10.2023 10:18
939	1	203	1	26.10.2023 10:32
940	1	203	1	26.10.2023 10:42
941	1	203	1	26.10.2023 10:42
942	2	52	0	26.10.2023 10:38
943	1	203	0	26.10.2023 10:58
944	2	52	1	26.10.2023 10:58
945	1	203	0	26.10.2023 11:20
946	1	203	0	26.10.2023 12:26
947	2	52	0	26.10.2023 12:20
948	1	203	0	26.10.2023 12:52
949	1	203	1	26.10.2023 12:53
950	1	203	1	26.10.2023 12:58
951	2	52	0	26.10.2023 13:16
952	2	52	0	26.10.2023 13:42
953	1	203	0	26.10.2023 14:32
954	2	52	1	26.10.2023 14:40
955	2	52	1	26.10.2023 14:42
956	1	203	0	26.10.2023 14:56
957	2	52	0	26.10.2023 15:03
958	2	52	0	26.10.2023 15:12
959	1	203	1	26.10.2023 15:35
960	4	79	1	26.10.2023 15:54
961	2	52	1	26.10.2023 16:05
962	2	52	1	26.10.2023 16:07
963	2	52	1	26.10.2023 16:41
964	2	52	1	26.10.2023 16:43
965	2	52	1	26.10.2023 16:46
966	1	203	0	26.10.2023 18:24
967	1	203	0	27.10.2023 06:09
968	1	203	0	27.10.2023 06:40
969	1	203	0	27.10.2023 06:40
970	1	203	1	27.10.2023 06:47
971	1	203	1	27.10.2023 07:10
972	1	203	1	27.10.2023 08:05
973	2	52	1	27.10.2023 08:09
974	2	52	1	27.10.2023 08:12
975	2	52	0	27.10.2023 08:16
976	1	203	0	27.10.2023 08:13
977	1	203	0	27.10.2023 09:48
978	1	203	0	27.10.2023 09:48
979	1	203	0	27.10.2023 10:16
980	1	203	0	27.10.2023 10:42
981	1	203	0	27.10.2023 10:47
982	1	203	0	27.10.2023 10:50
983	2	52	0	27.10.2023 11:52
984	2	52	1	27.10.2023 11:52
985	2	52	1	27.10.2023 12:18
986	2	52	1	27.10.2023 13:26
987	1	203	0	28.10.2023 06:45
988	2	52	0	28.10.2023 07:03
989	1	203	1	28.10.2023 14:58
990	1	203	0	28.10.2023 15:11
991	1	203	0	28.10.2023 15:11
992	1	203	0	28.10.2023 15:12
993	1	203	0	28.10.2023 15:12
994	4	81	0	28.10.2023 17:10
995	3	203	1	30.10.2023 07:05
996	3	203	0	30.10.2023 07:05
997	2	84	0	30.10.2023 07:22
998	2	84	0	30.10.2023 07:40
999	2	84	0	30.10.2023 07:47
1000	2	84	1	30.10.2023 08:09
1001	2	84	0	30.10.2023 08:11
1002	2	84	0	30.10.2023 08:30
1003	1	85	0	30.10.2023 08:39
1004	1	85	1	30.10.2023 08:54
1005	1	85	1	30.10.2023 09:10
1006	1	203	0	30.10.2023 09:40
1007	2	84	1	30.10.2023 09:57
1008	1	203	0	30.10.2023 11:22
1009	1	203	1	30.10.2023 11:41
1010	2	84	0	30.10.2023 11:38
1011	2	84	0	30.10.2023 11:38
1012	2	84	1	30.10.2023 11:39
1013	1	203	1	30.10.2023 11:54
1014	2	84	0	30.10.2023 11:48
1015	2	84	1	30.10.2023 12:10
1016	2	84	1	30.10.2023 12:10
1017	2	84	0	30.10.2023 12:15
1018	2	84	1	30.10.2023 12:25
1019	2	84	1	30.10.2023 12:25
1020	2	84	0	30.10.2023 12:34
1021	2	84	0	30.10.2023 13:08
1022	2	84	0	30.10.2023 13:47
1023	1	203	1	30.10.2023 14:14
1024	3	203	0	30.10.2023 14:27
1025	2	84	0	30.10.2023 15:12
1026	1	203	1	30.10.2023 16:55
1027	1	203	1	30.10.2023 17:31
1028	2	84	0	30.10.2023 17:43
1029	1	203	0	30.10.2023 19:30
1030	2	84	0	31.10.2023 08:06
1031	1	203	0	31.10.2023 08:39
1032	2	84	0	31.10.2023 09:03
1033	2	84	0	31.10.2023 11:09
1034	2	84	0	31.10.2023 11:16
1035	1	203	1	31.10.2023 11:54
1036	1	203	1	31.10.2023 12:08
1037	2	84	1	31.10.2023 12:15
1038	1	203	0	31.10.2023 12:40
1039	1	203	1	31.10.2023 13:36
1040	1	203	1	31.10.2023 16:23
1041	4	81	1	01.11.2023 06:54
1042	4	81	0	01.11.2023 06:54
1043	1	203	1	01.11.2023 08:14
1044	1	203	0	01.11.2023 08:33
1045	2	84	1	01.11.2023 09:18
1046	1	203	0	01.11.2023 09:44
1047	2	84	0	01.11.2023 13:08
1048	1	203	0	01.11.2023 13:58
1049	2	84	0	01.11.2023 14:08
1050	2	84	0	01.11.2023 14:12
1051	2	84	1	01.11.2023 15:34
1052	2	84	1	01.11.2023 15:38
1053	2	84	1	01.11.2023 15:38
1054	2	84	0	01.11.2023 17:55
1055	3	83	0	01.11.2023 20:15
1056	3	83	0	02.11.2023 06:59
1057	2	84	1	02.11.2023 08:06
1058	2	84	0	02.11.2023 09:14
1059	2	84	0	02.11.2023 09:16
1060	2	84	0	02.11.2023 09:22
1061	2	84	1	02.11.2023 09:59
1062	2	84	1	02.11.2023 10:52
1063	2	84	0	02.11.2023 11:31
1064	2	84	1	02.11.2023 11:33
1065	2	84	1	02.11.2023 11:33
1066	2	84	0	02.11.2023 11:46
1067	2	84	1	02.11.2023 11:47
1068	2	84	1	02.11.2023 12:25
1069	2	84	0	02.11.2023 13:22
1070	2	84	0	02.11.2023 14:05
1071	2	84	0	02.11.2023 15:02
1072	2	84	0	02.11.2023 16:08
1073	3	83	0	03.11.2023 07:21
1074	1	85	1	03.11.2023 08:04
1075	1	85	1	03.11.2023 08:08
1076	2	84	1	03.11.2023 08:24
1077	1	85	0	03.11.2023 08:36
1078	2	84	0	03.11.2023 09:06
1079	2	84	1	03.11.2023 09:06
1080	1	85	0	03.11.2023 09:09
1081	1	85	1	03.11.2023 09:12
1082	2	84	0	03.11.2023 09:12
1083	1	85	0	03.11.2023 09:24
1084	1	85	1	03.11.2023 10:01
1085	2	84	0	03.11.2023 10:44
1086	2	84	1	03.11.2023 11:25
1087	1	85	0	03.11.2023 11:37
1088	2	84	1	03.11.2023 11:38
1089	2	84	0	03.11.2023 11:39
1090	1	85	1	03.11.2023 12:05
1091	1	85	1	03.11.2023 12:16
1092	1	85	0	03.11.2023 12:23
1093	1	85	1	03.11.2023 12:23
1094	2	84	1	03.11.2023 12:39
1095	2	84	0	03.11.2023 14:05
1096	2	84	0	03.11.2023 14:14
1097	1	85	1	03.11.2023 14:14
1098	1	85	1	03.11.2023 14:39
1099	1	85	0	03.11.2023 14:39
1100	3	83	0	03.11.2023 15:10
1101	3	83	0	03.11.2023 15:10
1102	1	85	1	03.11.2023 15:54
1103	1	85	1	03.11.2023 15:56
1104	2	84	0	03.11.2023 16:21
1105	2	84	0	03.11.2023 16:27
1106	1	85	1	03.11.2023 18:05
1107	2	84	0	04.11.2023 12:56
1108	2	84	1	04.11.2023 16:01
1109	2	88	1	06.11.2023 07:45
1110	2	88	1	06.11.2023 07:57
1111	2	88	0	06.11.2023 07:57
1112	1	78	0	06.11.2023 07:55
1113	1	78	1	06.11.2023 07:55
1114	1	78	0	06.11.2023 07:58
1115	1	78	0	06.11.2023 09:52
1116	1	78	0	06.11.2023 09:56
1117	2	88	0	06.11.2023 09:58
1118	1	78	0	06.11.2023 10:14
1119	2	88	0	06.11.2023 11:29
1120	1	78	0	06.11.2023 11:43
1121	2	88	1	06.11.2023 12:14
1122	2	88	1	06.11.2023 12:18
1123	2	88	0	06.11.2023 12:20
1124	4	82	1	06.11.2023 12:25
1125	1	78	0	06.11.2023 12:25
1126	2	88	0	06.11.2023 13:48
1127	2	88	1	06.11.2023 13:55
1128	2	88	1	06.11.2023 13:55
1129	1	78	0	06.11.2023 13:58
1130	1	78	0	06.11.2023 13:59
1131	1	78	0	06.11.2023 13:59
1132	2	88	0	06.11.2023 13:59
1133	1	78	0	06.11.2023 15:05
1134	1	78	1	06.11.2023 15:24
1135	1	78	1	06.11.2023 15:25
1136	1	78	0	06.11.2023 15:33
1137	2	88	0	06.11.2023 15:38
1138	2	88	1	06.11.2023 15:55
1139	2	88	0	06.11.2023 16:38
1140	2	88	0	06.11.2023 16:50
1141	2	88	1	06.11.2023 17:15
1142	1	78	1	06.11.2023 18:22
1143	2	88	1	06.11.2023 18:53
1144	1	78	0	06.11.2023 19:32
1145	2	88	0	06.11.2023 19:31
1146	2	88	1	06.11.2023 19:31
1147	1	40	1	07.11.2023 06:42
1148	2	51	0	07.11.2023 06:38
1149	1	40	1	07.11.2023 07:31
1150	1	40	1	07.11.2023 07:31
1151	2	51	1	07.11.2023 08:40
1152	1	40	1	07.11.2023 08:40
1153	1	40	0	07.11.2023 08:40
1154	1	40	1	07.11.2023 09:05
1155	1	40	1	07.11.2023 09:43
1156	1	40	1	07.11.2023 09:44
1157	2	51	1	07.11.2023 10:02
1158	1	40	1	07.11.2023 10:07
1159	1	40	1	07.11.2023 10:10
1160	2	51	0	07.11.2023 10:47
1161	1	40	1	07.11.2023 11:21
1162	2	51	0	07.11.2023 11:56
1163	2	51	0	07.11.2023 11:56
1164	2	51	1	07.11.2023 11:57
1165	2	51	1	07.11.2023 12:21
1166	2	51	1	07.11.2023 13:22
1167	1	40	0	07.11.2023 13:38
1168	2	51	1	07.11.2023 13:37
1169	1	40	0	07.11.2023 14:09
1170	1	40	1	07.11.2023 14:15
1171	4	84	0	07.11.2023 14:57
1172	1	40	0	07.11.2023 15:29
1173	1	40	1	07.11.2023 15:41
1174	1	40	0	07.11.2023 16:00
1175	2	51	0	07.11.2023 17:26
1176	2	51	1	07.11.2023 17:45
1177	1	40	0	07.11.2023 18:07
1178	2	51	1	07.11.2023 18:30
1179	2	51	0	07.11.2023 18:30
1180	2	51	0	07.11.2023 18:34
1181	2	20	1	08.11.2023 06:42
1182	2	20	0	08.11.2023 08:05
1183	2	20	1	08.11.2023 08:17
1184	2	20	1	08.11.2023 09:01
1185	2	20	1	08.11.2023 09:13
1186	2	20	1	08.11.2023 09:59
1187	2	20	1	08.11.2023 10:08
1188	4	84	0	08.11.2023 10:49
1189	4	84	0	08.11.2023 11:37
1190	4	84	0	08.11.2023 12:11
1191	2	20	1	08.11.2023 14:32
1192	2	20	0	08.11.2023 14:57
1193	2	20	0	08.11.2023 15:07
1194	1	29	1	09.11.2023 10:09
1195	1	29	1	09.11.2023 10:46
1196	2	72	0	09.11.2023 10:59
1197	2	72	0	09.11.2023 10:59
1198	2	72	0	09.11.2023 11:23
1199	2	72	0	09.11.2023 11:38
1200	2	72	1	09.11.2023 11:40
1201	2	72	0	09.11.2023 12:03
1202	2	72	0	09.11.2023 12:04
1203	2	72	0	09.11.2023 12:38
1204	2	72	0	09.11.2023 12:54
1205	1	29	0	09.11.2023 13:18
1206	1	29	1	09.11.2023 13:23
1207	1	29	0	09.11.2023 13:27
1208	1	29	0	09.11.2023 13:27
1209	1	29	0	09.11.2023 13:27
1210	2	72	0	09.11.2023 13:36
1211	1	29	0	09.11.2023 13:51
1212	1	29	1	09.11.2023 13:54
1213	1	29	0	09.11.2023 14:02
1214	2	72	0	09.11.2023 14:08
1215	2	72	0	09.11.2023 14:13
1216	1	29	0	09.11.2023 14:25
1217	1	29	1	09.11.2023 14:55
1218	1	29	0	09.11.2023 14:58
1219	2	72	0	09.11.2023 15:09
1220	2	72	0	09.11.2023 15:52
1221	1	29	1	09.11.2023 15:54
1222	1	29	1	09.11.2023 15:54
1223	1	29	0	09.11.2023 16:10
1224	1	29	0	09.11.2023 16:10
1225	2	72	1	09.11.2023 18:02
1226	1	29	1	09.11.2023 18:50
1227	3	70	0	09.11.2023 19:01
1228	1	29	0	09.11.2023 19:24
1229	1	83	1	10.11.2023 07:26
1230	1	83	1	10.11.2023 09:07
1231	1	83	0	10.11.2023 09:29
1232	1	83	0	10.11.2023 10:03
1233	2	44	0	10.11.2023 10:49
1234	2	44	1	10.11.2023 10:54
1235	2	44	1	10.11.2023 11:04
1236	1	83	0	10.11.2023 11:35
1237	1	83	0	10.11.2023 11:47
1238	1	83	1	10.11.2023 12:07
1239	3	70	0	10.11.2023 12:09
1240	1	83	0	10.11.2023 12:49
1241	2	44	0	10.11.2023 13:13
1242	1	83	1	10.11.2023 14:01
1243	2	44	0	10.11.2023 14:48
1244	1	83	1	10.11.2023 14:49
1245	1	83	1	10.11.2023 14:54
1246	2	44	1	11.11.2023 08:23
1247	4	19	1	11.11.2023 09:13
1248	2	44	1	11.11.2023 13:49
1249	2	85	1	13.11.2023 08:10
1250	2	85	1	13.11.2023 08:15
1251	1	77	0	13.11.2023 08:53
1252	2	85	1	13.11.2023 09:19
1253	2	85	1	13.11.2023 09:49
1254	2	85	1	13.11.2023 09:55
1255	1	77	0	13.11.2023 10:39
1256	1	77	0	13.11.2023 12:02
1257	2	85	1	13.11.2023 12:02
1258	1	77	0	13.11.2023 12:06
1259	1	77	0	13.11.2023 12:14
1260	1	77	0	13.11.2023 12:19
1261	1	77	1	13.11.2023 12:33
1262	1	77	0	13.11.2023 12:33
1263	2	85	0	13.11.2023 14:54
1264	1	77	0	13.11.2023 15:54
1265	1	77	0	13.11.2023 16:01
1266	1	77	1	13.11.2023 16:45
1267	1	77	0	13.11.2023 17:35
1268	1	77	1	13.11.2023 17:40
1269	1	81	1	14.11.2023 06:46
1270	1	81	1	14.11.2023 07:06
1271	1	81	1	14.11.2023 07:57
1272	1	81	0	14.11.2023 10:16
1273	2	83	1	14.11.2023 10:13
1274	1	81	0	14.11.2023 10:34
1275	1	81	0	14.11.2023 12:11
1276	1	81	0	14.11.2023 12:11
1277	2	83	0	14.11.2023 12:12
1278	1	81	0	14.11.2023 12:21
1279	1	81	0	14.11.2023 12:28
1280	2	83	0	14.11.2023 12:31
1281	2	83	0	14.11.2023 13:22
1282	2	83	1	14.11.2023 14:13
1283	2	83	1	14.11.2023 14:53
1284	2	83	1	14.11.2023 15:05
1285	2	83	1	15.11.2023 08:27
1286	3	36	0	15.11.2023 08:55
1287	1	81	0	15.11.2023 09:31
1288	1	81	0	15.11.2023 10:01
1289	1	81	0	15.11.2023 10:10
1290	3	210	0	15.11.2023 11:05
1291	1	208	0	15.11.2023 11:16
1292	1	208	1	15.11.2023 11:39
1293	1	208	0	15.11.2023 11:56
1294	1	208	0	15.11.2023 12:09
1295	1	208	1	15.11.2023 12:33
1296	1	208	1	15.11.2023 12:37
1297	2	209	1	15.11.2023 13:54
1298	1	208	0	15.11.2023 14:08
1299	1	208	1	15.11.2023 14:20
1300	1	208	1	15.11.2023 15:46
1301	1	208	0	15.11.2023 15:51
1302	1	208	1	15.11.2023 15:52
1303	1	208	0	15.11.2023 15:58
1304	2	209	1	15.11.2023 17:30
1305	2	209	1	15.11.2023 20:23
1306	2	209	0	16.11.2023 06:37
1307	1	208	0	16.11.2023 06:34
1308	2	209	0	16.11.2023 06:40
1309	2	209	1	16.11.2023 07:19
1310	2	209	0	16.11.2023 07:52
1311	2	209	0	16.11.2023 08:27
1312	2	209	0	16.11.2023 09:30
1313	2	209	1	16.11.2023 09:45
1314	2	209	0	16.11.2023 10:07
1315	2	209	0	16.11.2023 10:13
1316	2	209	0	16.11.2023 10:54
1317	2	209	0	16.11.2023 11:14
1318	2	209	0	16.11.2023 11:33
1319	1	208	1	16.11.2023 11:40
1320	1	208	1	16.11.2023 11:40
1321	2	209	0	16.11.2023 12:13
1322	1	208	0	16.11.2023 12:22
1323	1	208	1	16.11.2023 13:20
1324	1	208	1	16.11.2023 14:03
1325	1	208	0	16.11.2023 14:16
1326	1	208	0	16.11.2023 14:16
1327	1	208	0	16.11.2023 14:30
1328	1	208	1	16.11.2023 14:49
1329	2	209	1	16.11.2023 14:39
1330	2	209	0	16.11.2023 14:49
1331	1	208	1	16.11.2023 15:12
1332	2	209	0	16.11.2023 16:05
1333	1	208	0	16.11.2023 16:44
1334	2	209	1	16.11.2023 17:18
1335	1	208	0	16.11.2023 18:08
1336	1	208	0	16.11.2023 18:24
1337	1	208	0	16.11.2023 20:24
1338	2	209	1	16.11.2023 20:31
1339	1	208	0	17.11.2023 06:39
1340	1	208	0	17.11.2023 06:42
1341	1	208	1	17.11.2023 08:10
1342	2	209	0	17.11.2023 08:17
1343	2	209	0	17.11.2023 08:20
1344	2	209	1	17.11.2023 09:13
1345	2	209	1	17.11.2023 09:57
1346	1	208	0	17.11.2023 11:40
1347	2	209	0	17.11.2023 11:43
1348	1	208	0	17.11.2023 12:25
1349	1	208	0	17.11.2023 12:32
1350	1	208	1	17.11.2023 12:37
1351	2	209	0	17.11.2023 14:02
1352	2	209	0	17.11.2023 14:06
1353	2	209	0	17.11.2023 14:21
1354	2	209	0	17.11.2023 15:57
1355	2	209	1	17.11.2023 16:15
1356	1	208	0	17.11.2023 18:16
1357	3	210	1	18.11.2023 10:43
1358	3	210	0	18.11.2023 10:43
1359	1	208	0	18.11.2023 13:49
1360	1	208	0	18.11.2023 14:08
1361	2	209	1	18.11.2023 15:06
1362	2	209	1	18.11.2023 18:52
1363	2	209	1	19.11.2023 09:38
1364	1	208	1	19.11.2023 13:12
1365	1	208	0	19.11.2023 20:34
1366	1	208	0	19.11.2023 20:47
1367	1	208	0	19.11.2023 20:49
1368	1	208	0	19.11.2023 20:49
1369	1	208	1	19.11.2023 20:56
1370	1	212	0	20.11.2023 06:42
1371	1	212	0	20.11.2023 07:26
1372	1	212	0	20.11.2023 07:52
1373	1	212	0	20.11.2023 08:03
1374	1	212	0	20.11.2023 08:08
1375	2	213	0	20.11.2023 08:14
1376	1	212	0	20.11.2023 09:19
1377	1	212	0	20.11.2023 09:56
1378	4	215	0	20.11.2023 09:54
1379	2	213	0	20.11.2023 09:59
1380	3	214	0	20.11.2023 12:20
1381	2	213	0	20.11.2023 13:46
1382	1	212	0	20.11.2023 14:10
1383	1	212	0	20.11.2023 14:26
1384	1	212	0	20.11.2023 14:31
1385	1	212	0	20.11.2023 14:56
1386	1	212	0	20.11.2023 15:45
1387	1	212	0	20.11.2023 15:51
1388	1	212	0	20.11.2023 16:03
1389	1	212	0	20.11.2023 17:26
1390	1	212	1	20.11.2023 17:38
1391	1	212	1	20.11.2023 17:40
1392	1	212	1	20.11.2023 17:43
1393	2	213	1	20.11.2023 19:27
1394	1	212	0	20.11.2023 20:53
1395	1	212	1	21.11.2023 06:44
1396	1	212	0	21.11.2023 06:46
1397	1	212	0	21.11.2023 06:48
1398	1	212	0	21.11.2023 07:41
1399	1	212	0	21.11.2023 07:41
1400	1	212	0	21.11.2023 07:46
1401	1	212	1	21.11.2023 07:52
1402	1	212	1	21.11.2023 08:12
1403	1	212	1	21.11.2023 08:16
1404	1	212	0	21.11.2023 08:53
1405	1	212	1	21.11.2023 09:11
1406	2	213	1	21.11.2023 09:10
1407	2	213	0	21.11.2023 10:08
1408	1	212	0	21.11.2023 10:11
1409	2	213	0	21.11.2023 10:24
1410	1	212	0	21.11.2023 10:28
1411	2	213	0	21.11.2023 10:53
1412	1	212	1	21.11.2023 11:14
1413	1	212	0	21.11.2023 11:39
1414	1	212	1	21.11.2023 12:10
1415	1	212	0	21.11.2023 12:18
1416	1	212	0	21.11.2023 12:19
1417	1	212	0	21.11.2023 12:20
1418	1	212	1	21.11.2023 12:28
1419	2	213	0	21.11.2023 12:24
1420	1	212	0	21.11.2023 12:42
1421	2	213	0	21.11.2023 14:07
1422	1	212	1	21.11.2023 14:06
1423	1	212	0	21.11.2023 14:06
1424	2	213	0	21.11.2023 14:15
1425	2	213	0	21.11.2023 15:01
1426	2	213	0	21.11.2023 15:09
1427	1	212	1	21.11.2023 15:17
1428	1	212	1	21.11.2023 15:49
1429	2	213	0	21.11.2023 16:33
1430	1	212	0	21.11.2023 16:57
1431	1	212	1	21.11.2023 16:58
1432	1	212	0	22.11.2023 06:39
1433	1	212	0	22.11.2023 06:44
1434	1	212	0	22.11.2023 06:52
1435	2	213	1	22.11.2023 07:05
1436	2	213	1	22.11.2023 08:17
1437	2	213	0	22.11.2023 08:21
1438	2	213	0	22.11.2023 09:40
1439	1	212	1	22.11.2023 10:19
1440	1	212	0	22.11.2023 11:03
1441	1	212	0	22.11.2023 12:02
1442	1	212	1	22.11.2023 13:13
1443	1	212	0	22.11.2023 13:13
1444	1	212	0	22.11.2023 13:19
1445	1	212	0	22.11.2023 13:39
1446	1	212	0	22.11.2023 13:41
1447	1	212	1	22.11.2023 13:57
1448	1	212	0	22.11.2023 14:26
1449	2	213	0	22.11.2023 15:16
1450	1	212	1	22.11.2023 16:01
1451	2	213	1	22.11.2023 19:08
1452	1	216	0	23.11.2023 06:22
1453	1	216	0	23.11.2023 07:05
1454	1	216	0	23.11.2023 07:56
1455	1	216	1	23.11.2023 08:20
1456	2	217	1	23.11.2023 08:33
1457	2	217	0	23.11.2023 08:33
1458	1	216	0	23.11.2023 09:16
1459	1	216	1	23.11.2023 09:34
1460	2	217	0	23.11.2023 09:42
1461	1	216	0	23.11.2023 09:57
1462	1	216	0	23.11.2023 10:44
1463	2	217	0	23.11.2023 10:53
1464	2	217	0	23.11.2023 11:39
1465	1	216	1	23.11.2023 11:44
1466	4	219	0	23.11.2023 12:27
1467	1	216	0	23.11.2023 12:33
1468	1	216	0	23.11.2023 13:09
1469	1	216	0	23.11.2023 13:10
1470	1	216	1	23.11.2023 13:10
1471	1	216	0	23.11.2023 13:10
1472	2	217	1	23.11.2023 13:51
1473	2	217	0	23.11.2023 14:35
1474	2	217	0	23.11.2023 15:02
1475	2	217	1	23.11.2023 15:50
1476	1	216	0	23.11.2023 16:51
1477	2	217	1	23.11.2023 19:33
1478	2	217	1	23.11.2023 19:33
1479	1	216	0	24.11.2023 07:25
1480	1	216	1	24.11.2023 07:35
1481	1	216	1	24.11.2023 07:54
1482	1	216	1	24.11.2023 07:59
1483	1	216	0	24.11.2023 08:05
1484	2	217	0	24.11.2023 08:21
1485	2	217	0	24.11.2023 08:22
1486	1	216	1	24.11.2023 08:33
1487	2	217	0	24.11.2023 09:07
1488	2	217	0	24.11.2023 09:51
1489	1	216	0	24.11.2023 09:57
1490	1	216	0	24.11.2023 11:35
1491	2	217	0	24.11.2023 12:00
1492	2	217	0	24.11.2023 12:01
1493	2	217	0	24.11.2023 12:34
1494	2	217	0	24.11.2023 12:34
1495	1	216	1	24.11.2023 15:56
1496	1	216	0	24.11.2023 16:21
1497	1	216	0	24.11.2023 16:28
1498	3	218	0	25.11.2023 14:24
1499	1	220	0	27.11.2023 05:46
1500	1	220	0	27.11.2023 07:54
1501	2	221	0	27.11.2023 08:17
1502	1	220	0	27.11.2023 08:23
1503	1	220	0	27.11.2023 09:03
1504	2	221	0	27.11.2023 09:29
1505	2	221	0	27.11.2023 09:53
1506	2	221	0	27.11.2023 09:55
1507	2	221	0	27.11.2023 10:00
1508	2	221	0	27.11.2023 10:27
1509	2	221	1	27.11.2023 11:12
1510	1	220	0	27.11.2023 11:43
1511	1	220	0	27.11.2023 12:19
1512	1	220	0	27.11.2023 12:22
1513	1	220	0	27.11.2023 12:30
1514	1	220	0	27.11.2023 12:38
1515	1	220	0	27.11.2023 13:06
1516	1	220	0	27.11.2023 13:07
1517	1	220	0	27.11.2023 13:49
1518	2	221	0	27.11.2023 14:15
1519	2	221	0	27.11.2023 14:25
1520	2	221	1	27.11.2023 14:26
1521	2	221	1	27.11.2023 14:27
1522	2	221	0	27.11.2023 15:58
1523	2	221	1	27.11.2023 17:40
1524	2	221	0	27.11.2023 19:23
1525	1	220	1	28.11.2023 07:08
1526	1	220	0	28.11.2023 07:37
1527	2	221	1	28.11.2023 07:44
1528	2	221	0	28.11.2023 08:13
1529	2	221	1	28.11.2023 08:38
1530	2	221	1	28.11.2023 08:40
1531	2	221	0	28.11.2023 09:08
1532	1	220	0	28.11.2023 09:23
1533	2	221	1	28.11.2023 09:38
1534	1	220	0	28.11.2023 09:50
1535	2	221	0	28.11.2023 11:57
1536	2	221	1	28.11.2023 13:24
1537	2	221	1	28.11.2023 14:06
1538	1	220	1	28.11.2023 15:06
1539	1	220	1	28.11.2023 15:53
1540	1	220	1	28.11.2023 16:53
1541	1	220	0	28.11.2023 16:53
1542	1	220	1	29.11.2023 06:36
1543	1	220	1	29.11.2023 06:43
1544	3	222	0	29.11.2023 06:49
1545	2	221	0	29.11.2023 08:17
1546	1	220	0	29.11.2023 08:31
1547	1	220	0	29.11.2023 09:59
1548	2	221	0	29.11.2023 12:14
1549	2	221	1	29.11.2023 12:46
1550	1	220	0	29.11.2023 13:09
1551	1	220	1	29.11.2023 14:29
1552	1	220	0	29.11.2023 16:09
1553	2	221	1	29.11.2023 17:46
1554	1	224	1	30.11.2023 06:52
1555	1	224	0	30.11.2023 07:50
1556	1	224	0	30.11.2023 08:18
1557	2	226	0	30.11.2023 09:08
1558	1	224	0	30.11.2023 10:07
1559	2	226	0	30.11.2023 10:56
1560	2	226	1	30.11.2023 11:21
1561	1	224	0	30.11.2023 11:38
1562	1	224	0	30.11.2023 12:14
1563	1	224	0	30.11.2023 13:01
1564	2	226	0	30.11.2023 13:20
1565	1	224	0	30.11.2023 13:08
1566	2	226	1	30.11.2023 13:43
1567	2	226	1	30.11.2023 14:05
1568	2	226	0	30.11.2023 15:02
1569	1	224	0	30.11.2023 15:54
1570	1	224	1	30.11.2023 18:07
1571	1	224	0	01.12.2023 06:31
1572	1	224	1	01.12.2023 07:16
1573	3	227	0	01.12.2023 07:29
1574	1	224	0	01.12.2023 08:31
1575	2	226	0	01.12.2023 09:06
1576	1	224	1	01.12.2023 09:01
1577	1	224	1	01.12.2023 09:03
1578	1	224	1	01.12.2023 09:05
1579	2	226	0	01.12.2023 09:48
1580	2	226	1	01.12.2023 09:55
1581	2	226	0	01.12.2023 09:57
1582	1	224	0	01.12.2023 09:58
1583	2	226	0	01.12.2023 11:39
1584	2	226	0	01.12.2023 11:40
1585	1	224	1	01.12.2023 11:39
1586	1	224	0	01.12.2023 11:39
1587	2	226	0	01.12.2023 12:14
1588	1	224	0	01.12.2023 12:28
1589	2	226	1	01.12.2023 13:21
1590	2	226	0	01.12.2023 14:02
1591	2	226	0	01.12.2023 14:51
1592	2	226	0	01.12.2023 16:15
1593	1	224	1	02.12.2023 09:36
1594	1	224	0	02.12.2023 13:00
1595	3	227	0	02.12.2023 13:53
1596	4	228	1	02.12.2023 20:45
1597	4	228	0	02.12.2023 20:45
1598	1	224	1	03.12.2023 15:41
1599	1	229	0	04.12.2023 08:06
1600	1	229	1	04.12.2023 08:14
1601	1	229	0	04.12.2023 08:14
1602	1	229	1	04.12.2023 09:23
1603	2	230	1	04.12.2023 09:39
1604	1	229	0	04.12.2023 10:37
1605	1	229	0	04.12.2023 11:07
1606	1	229	1	04.12.2023 11:57
1607	1	229	0	04.12.2023 12:14
1608	1	229	0	04.12.2023 12:36
1609	1	229	0	04.12.2023 13:02
1610	1	229	1	04.12.2023 13:43
1611	1	229	0	04.12.2023 14:10
1612	2	230	0	04.12.2023 14:23
1613	1	229	1	04.12.2023 14:33
1614	1	229	1	04.12.2023 14:42
1615	2	230	0	04.12.2023 15:03
1616	2	230	1	04.12.2023 15:30
1617	2	230	0	04.12.2023 15:30
1618	1	229	0	04.12.2023 17:18
1619	3	208	0	04.12.2023 18:19
1620	2	230	0	04.12.2023 19:13
1621	2	230	1	04.12.2023 19:15
1622	1	229	1	05.12.2023 07:35
1623	1	229	1	05.12.2023 08:03
1624	2	230	1	05.12.2023 08:03
1625	1	229	1	05.12.2023 08:16
1626	2	230	0	05.12.2023 08:19
1627	1	229	1	05.12.2023 08:19
1628	1	229	1	05.12.2023 09:13
1629	2	230	1	05.12.2023 09:26
1630	2	230	1	05.12.2023 09:28
1631	2	230	1	05.12.2023 10:25
1632	2	230	0	05.12.2023 11:55
1633	1	229	1	05.12.2023 12:13
1634	1	229	0	05.12.2023 12:14
1635	2	230	1	05.12.2023 12:56
1636	2	230	1	05.12.2023 13:15
1637	2	230	0	05.12.2023 13:25
1638	1	229	1	05.12.2023 13:22
1639	1	229	1	05.12.2023 13:22
1640	1	229	1	05.12.2023 13:22
1641	2	230	0	05.12.2023 13:51
1642	1	229	0	05.12.2023 14:22
1643	1	229	0	05.12.2023 18:46
1644	2	230	1	06.12.2023 06:42
1645	1	229	0	06.12.2023 07:21
1646	1	229	0	06.12.2023 07:23
1647	1	229	1	06.12.2023 07:35
1648	2	230	1	06.12.2023 09:39
1649	2	230	1	06.12.2023 09:40
1650	1	229	0	06.12.2023 12:35
1651	1	229	1	06.12.2023 13:01
1652	1	229	0	06.12.2023 13:25
1653	1	229	0	06.12.2023 13:28
1654	2	230	1	06.12.2023 14:04
1655	1	229	0	06.12.2023 13:46
1656	1	229	0	06.12.2023 18:00
1657	1	229	1	06.12.2023 18:17
1658	1	229	0	06.12.2023 19:26
1659	1	210	0	07.12.2023 07:30
1660	2	211	1	07.12.2023 07:32
1661	1	210	0	07.12.2023 07:47
1662	1	210	0	07.12.2023 07:47
1663	1	210	0	07.12.2023 08:07
1664	1	210	0	07.12.2023 09:16
1665	1	210	0	07.12.2023 09:21
1666	2	211	0	07.12.2023 09:25
1667	2	211	0	07.12.2023 09:26
1668	1	210	1	07.12.2023 09:51
1669	1	210	1	07.12.2023 10:48
1670	1	210	0	07.12.2023 11:25
1671	2	211	0	07.12.2023 11:28
1672	1	210	0	07.12.2023 11:44
1673	1	210	0	07.12.2023 11:48
1674	1	210	0	07.12.2023 11:52
1675	2	211	1	07.12.2023 12:21
1676	2	211	1	07.12.2023 12:34
1677	1	210	0	07.12.2023 13:16
1678	2	211	0	07.12.2023 13:20
1679	1	210	0	07.12.2023 13:45
1680	1	210	0	07.12.2023 13:48
1681	1	210	0	07.12.2023 14:15
1682	1	210	0	07.12.2023 16:05
1683	2	211	0	07.12.2023 16:42
1684	2	211	0	08.12.2023 10:29
1685	2	211	0	08.12.2023 10:29
1686	1	210	0	08.12.2023 10:39
1687	2	211	1	08.12.2023 11:35
1688	2	211	1	08.12.2023 11:37
1689	2	211	1	08.12.2023 11:38
1690	2	211	1	08.12.2023 12:00
1691	2	211	1	08.12.2023 12:28
1692	2	211	1	08.12.2023 12:45
1693	2	211	0	08.12.2023 12:45
1694	2	211	0	08.12.2023 12:45
1695	1	210	1	08.12.2023 13:51
1696	1	210	1	08.12.2023 13:53
1697	2	211	1	08.12.2023 15:26
1698	2	211	0	08.12.2023 16:51
1699	3	212	1	08.12.2023 19:27
1700	2	211	0	09.12.2023 07:34
1701	1	210	0	09.12.2023 07:43
1702	4	213	0	09.12.2023 07:57
1703	1	210	1	09.12.2023 08:12
1704	1	210	1	09.12.2023 08:13
1705	1	210	0	09.12.2023 09:25
1706	1	210	0	09.12.2023 09:31
1707	2	211	1	09.12.2023 09:40
1708	1	210	0	09.12.2023 11:44
1709	1	210	0	09.12.2023 11:47
1710	1	210	0	09.12.2023 11:48
1711	1	210	0	09.12.2023 12:08
1712	1	210	0	09.12.2023 12:55
1713	1	210	0	09.12.2023 12:59
1714	1	210	0	09.12.2023 15:22
1715	1	210	0	09.12.2023 15:23
1716	2	215	1	11.12.2023 08:59
1717	2	215	1	11.12.2023 09:15
1718	2	215	1	11.12.2023 10:43
1719	3	216	1	11.12.2023 12:54
1720	1	214	0	11.12.2023 12:48
1721	1	214	1	11.12.2023 13:33
1722	1	214	0	11.12.2023 14:12
1723	1	214	1	11.12.2023 15:01
1724	1	214	0	11.12.2023 15:16
1725	1	214	1	11.12.2023 15:20
1726	1	214	0	11.12.2023 15:21
1727	2	215	0	11.12.2023 15:20
1728	1	214	0	11.12.2023 15:51
1729	3	216	0	11.12.2023 17:47
1730	2	215	0	11.12.2023 18:03
1731	1	214	0	11.12.2023 20:42
1732	1	214	0	11.12.2023 20:52
1733	2	215	0	12.12.2023 08:06
1734	1	214	0	12.12.2023 09:47
1735	2	215	1	12.12.2023 11:39
1736	2	215	1	12.12.2023 12:13
1737	1	214	1	12.12.2023 12:36
1738	2	215	0	12.12.2023 15:12
1739	1	214	0	12.12.2023 15:43
1740	1	214	0	12.12.2023 17:11
1741	1	214	1	12.12.2023 17:23
1742	1	214	1	13.12.2023 08:17
1743	1	214	1	13.12.2023 10:35
1744	1	214	0	13.12.2023 11:20
1745	1	214	1	13.12.2023 11:43
1746	2	215	1	13.12.2023 17:10
1747	2	219	1	14.12.2023 08:24
1748	2	219	1	14.12.2023 08:25
1749	2	219	0	14.12.2023 08:43
1750	2	219	1	14.12.2023 09:08
1751	2	219	1	14.12.2023 09:56
1752	2	219	0	14.12.2023 09:56
1753	1	218	1	14.12.2023 10:35
1754	1	218	0	14.12.2023 12:29
1755	1	218	0	14.12.2023 12:30
1756	1	218	1	14.12.2023 13:52
1757	1	218	1	14.12.2023 13:56
1758	1	218	0	14.12.2023 14:02
1759	1	218	0	14.12.2023 14:20
1760	1	218	1	14.12.2023 17:53
1761	1	218	1	14.12.2023 17:53
1762	1	218	0	14.12.2023 17:53
1763	2	219	1	14.12.2023 19:38
1764	1	218	1	14.12.2023 19:42
1765	2	219	1	15.12.2023 08:03
1766	2	219	1	15.12.2023 08:18
1767	2	219	1	15.12.2023 09:06
1768	2	223	0	18.12.2023 09:56
1769	1	222	0	18.12.2023 10:58
1770	1	222	1	18.12.2023 12:04
1771	1	222	1	18.12.2023 12:22
1772	1	222	0	18.12.2023 13:26
1773	1	222	0	18.12.2023 14:16
1774	1	222	0	18.12.2023 15:56
1775	2	223	1	19.12.2023 08:06
1776	2	223	1	19.12.2023 08:07
1777	2	223	1	19.12.2023 09:58
1778	2	223	1	19.12.2023 11:36
1779	1	222	0	19.12.2023 11:44
1780	1	222	1	19.12.2023 11:46
1781	1	222	1	19.12.2023 11:54
1782	1	222	1	19.12.2023 11:54
1783	1	222	0	19.12.2023 12:01
1784	1	222	0	19.12.2023 12:51
1785	1	222	0	19.12.2023 12:51
1786	1	222	1	19.12.2023 12:57
1787	1	222	0	19.12.2023 13:47
1788	2	223	0	19.12.2023 14:16
1789	2	223	1	19.12.2023 14:40
1790	1	222	0	19.12.2023 15:22
1791	1	222	0	19.12.2023 15:22
1792	2	223	1	20.12.2023 09:44
1793	4	226	1	20.12.2023 11:11
1794	2	223	0	20.12.2023 13:11
1795	2	223	0	20.12.2023 14:02
1796	4	226	0	20.12.2023 15:56
1797	2	228	0	21.12.2023 08:08
1798	2	228	0	21.12.2023 09:04
1799	2	228	1	21.12.2023 10:27
1800	2	228	0	21.12.2023 13:12
1801	2	228	0	21.12.2023 13:26
1802	2	228	0	21.12.2023 14:42
1803	3	229	0	21.12.2023 20:56
1804	2	228	1	22.12.2023 14:08
1805	2	228	0	22.12.2023 14:23
1806	2	228	0	22.12.2023 16:08
1807	2	228	0	22.12.2023 16:10
1808	2	228	0	22.12.2023 16:10
1809	3	229	0	22.12.2023 16:14
1810	3	229	0	22.12.2023 16:14
