# Supplementary material for: Gamified Physical-Digital Smoking Cessation Intervention for Young Adults: Mixed Methods Development and Usability Study
Source: JMIR Hum Factors. 2025 Sep 19;12:e72749. doi: 10.2196/72749 (PMC12495370; doi:10.2196/72749)
Supplement: Multimedia Appendix 1 [file humanfactors_v12i1e72749_app1.zip › supplementary material/smokwit-survey.csv]

ID	GENDER	AGE	TREATMENT	DAILY_SMOKER	AGE_SMOKING_START	NB_YEARS_SMOKING	NB_QUIT_ATTEMPTS	PRE_READINESS_TO_QUIT	POST_READINESS_TO_QUIT	COMPLETE
1	2	23	1	1	16	7	1.5	5	4	1
2	1	21	1	1	15	6	0	3	8	1
3	2	22	1	0	16	6	3	4	8	1
4	1	35	1	1	17	18	1	4	3	1
5	2	24	1	1	20	4	5.5	5	10	1
6	2	56	1	1	15	41	2	5	6	1
7	2	25	1	0	14	11	0	4	9	1
8	2	24	1	1	19	5	2	4	5	1
9	2	45	1	0	18	27	0	1	3	1
10	1	49	1	0	20	29	3	6	9	1
11	1	27	1	1	15	12	1	4	4	1
12	1	32	1	1	15	17	4	4	9	1
13	2	43	1	1	18	25	2	4	1	1
14	1	24	1	1	15	9	2	3	9	1
15	1	22	1	0	17	5	0	5	8	1
16	1	48	1	1	16	32	1	4	5	1
17	1	27	1	1	16	11	2	5	4	1
18	1	21	1	1	18	3	4	5	3	1
19	2	26	1	1	15	11	1	4	4	1
20	1	26	1	1	19	7	1	8	7	1
21	1	19	1	1	16	3	1	6	6	1
22	2	22	1	0	17	5	0	4	4	1
23	2	25	1	1	19	6	0	3	3	1
24	3	59	1	1	16	43	3	4	3	1
25	1	24	1	1	16	8	1	7	10	1
26	2	19	1	1	16	3	0	3	4	1
27	2	22	1	1	14	8	0	4	4	1
28	2	36	0	1	14	22	4	5	8	1
29	1	41	0	0	17	24	2	8	4	1
30	1	24	0	1	17	7	0	5	4	1
31	2	21	0	1	16	5	1	8	6	1
32	2	49	0	1	15	34	1	4	5	1
33	2	23	0	1	12	11	0	4	4	1
34	2	26	0	1	19	7	0	5	5	1
35	1	38	0	1	15	23	0	5	5	1
36	1	24	0	1	17	7	1	4	4	1
37	1	24	0	1	17	7	0	4	4	1
38	1	39	0	1	18	21	0	3	3	1
39	2	19	0	1	17	2	1	5	5	1
40	2	19	0	1	17	2	2	5	8	1
41	2	23	0	1	19	4	2	5	10	1
42	2	19	0	0	16	3	1	8	5	1
43	2	21	0	1	21	0	0	3	3	1
44	2	26	0	1	16	10	2	5	4	1
45	2	23	0	1	14	9	0	4	4	1
46	2	25	0	1	15	10	0	4	4	1
47	1	27	1	1	15	12	1	4	N/A	0
48	1	25	1	1	20	5	2	4	N/A	0
49	2	23	1	1	14	9	0	5	N/A	0
50	1	22	1	0	16	6	2	7	N/A	0
51	2	27	1	1	16	11	1	4	N/A	0
52	2	21	1	1	15	6	1	5	N/A	0
53	2	50	1	1	14	36	2	4	N/A	0
54	1	27	1	1	15	12	20	8	N/A	0
55	1	22	1	1	17	5	1	5	N/A	0
56	1	26	1	1	18	8	1	5	N/A	0
57	1	40	1	1	14	26	0	3	N/A	0
58	1	46	1	1	13	33	0	2	N/A	0
59	1	23	1	0	17	6	3.5	8	N/A	0
60	1	37	1	1	17	20	2.5	10	N/A	0
61	2	21	1	1	15	6	0	2	N/A	0
62	2	22	1	1	14	8	0	5	N/A	0
63	1	25	1	1	15	10	2	5	N/A	0
64	1	24	1	0	19	5	3	8	N/A	0
65	2	31	1	1	12	19	2	4	N/A	0
66	1	21	1	1	18	3	4	3	N/A	0
67	2	19	0	1	14	5	10	4	N/A	0
68	1	24	0	1	16	8	2	8	N/A	0
69	2	21	0	1	20	1	0	8	N/A	0
70	1	23	0	1	15	8	3	5	N/A	0
71	2	24	0	0	20	4	10	8	N/A	0
72	1	20	0	1	12	8	1	8	N/A	0
